# Supplementary material for: Integrative analysis of DNA methylomes reveals novel cell-free biomarkers in lung adenocarcinoma
Source: Front Genet. 2023 Jun 16;14:1175784. doi: 10.3389/fgene.2023.1175784 (PMC10311559; doi:10.3389/fgene.2023.1175784)
Supplement: Supplementary file 2 [file Table1.XLS]

## Sheet: RRBS.LUAD.used.info
CFEA number	DNA source	covered CpG	CpG percentage (%)	mean depth	mean methylation level	sample	disease_state	PMID	method	marker	library_strategy	sample_characteristics	data_source	raw_data	process_data	term	gender	age	stage	metastasis	drug response	subtype	alignment_rate	pooled DNA	technical
cf-m-0339	cfDNA	5729380	19.4865	9.07431	0.656116	GSM2090537	lung cancer	28263317	RRBS	DNA methylation	Bisulfite-Seq	plasma	GEO/SRA	https://ftp.ncbi.nih.gov/sra/sra-instant/reads/ByRun/sra/SRR/SRR322/SRR3229185/SRR3229185.sra,https://ftp.ncbi.nih.gov/sra/sra-instant/reads/ByRun/sra/SRR/SRR596/SRR5963594/SRR5963594.sra	ftp://ftp.ncbi.nlm.nih.gov/geo/samples/GSM2090nnn/GSM2090537/suppl/GSM2090537_RRBS_2014.LC-P-1.mhbs.haploInfo.bed.gz	NA	NA	NA	NA	NA	NA	NA	72.3526	no	RRBS (5mc)
cf-m-0340	cfDNA	6161519	20.9563	7.6632	0.661211	GSM2090538	lung cancer	28263317	RRBS	DNA methylation	Bisulfite-Seq	plasma	GEO/SRA	https://ftp.ncbi.nih.gov/sra/sra-instant/reads/ByRun/sra/SRR/SRR322/SRR3229186/SRR3229186.sra,https://ftp.ncbi.nih.gov/sra/sra-instant/reads/ByRun/sra/SRR/SRR596/SRR5963595/SRR5963595.sra	ftp://ftp.ncbi.nlm.nih.gov/geo/samples/GSM2090nnn/GSM2090538/suppl/GSM2090538_RRBS_2014.LC-P-10.mhbs.haploInfo.bed.gz	NA	NA	NA	NA	NA	NA	NA	67.0224	no	RRBS (5mc)
cf-m-0341	cfDNA	8384659	28.5175	3.32675	0.705389	GSM2090539	lung cancer	28263317	RRBS	DNA methylation	Bisulfite-Seq	plasma	GEO/SRA	https://ftp.ncbi.nih.gov/sra/sra-instant/reads/ByRun/sra/SRR/SRR322/SRR3229187/SRR3229187.sra,https://ftp.ncbi.nih.gov/sra/sra-instant/reads/ByRun/sra/SRR/SRR322/SRR3229188/SRR3229188.sra,https://ftp.ncbi.nih.gov/sra/sra-instant/reads/ByRun/sra/SRR/SRR596/SRR5963596/SRR5963596.sra,https://ftp.ncbi.nih.gov/sra/sra-instant/reads/ByRun/sra/SRR/SRR596/SRR5963597/SRR5963597.sra,https://ftp.ncbi.nih.go…	ftp://ftp.ncbi.nlm.nih.gov/geo/samples/GSM2090nnn/GSM2090539/suppl/GSM2090539_RRBS_2015.LC-P-11.mhbs.haploInfo.bed.gz	NA	NA	NA	NA	NA	NA	NA	72.3056	no	RRBS (5mc)
cf-m-0342	cfDNA	6038289	20.5371	2.5356	0.698947	GSM2090540	lung cancer	28263317	RRBS	DNA methylation	Bisulfite-Seq	plasma	GEO/SRA	https://ftp.ncbi.nih.gov/sra/sra-instant/reads/ByRun/sra/SRR/SRR322/SRR3229189/SRR3229189.sra,https://ftp.ncbi.nih.gov/sra/sra-instant/reads/ByRun/sra/SRR/SRR322/SRR3229190/SRR3229190.sra,https://ftp.ncbi.nih.gov/sra/sra-instant/reads/ByRun/sra/SRR/SRR596/SRR5963599/SRR5963599.sra,https://ftp.ncbi.nih.gov/sra/sra-instant/reads/ByRun/sra/SRR/SRR596/SRR5963600/SRR5963600.sra,https://ftp.ncbi.nih.go…	ftp://ftp.ncbi.nlm.nih.gov/geo/samples/GSM2090nnn/GSM2090540/suppl/GSM2090540_RRBS_2015.LC-P-12.mhbs.haploInfo.bed.gz	NA	NA	NA	NA	NA	NA	NA	71.9926	no	RRBS (5mc)
cf-m-0344	cfDNA	7239874	24.6239	3.21831	0.690683	GSM2090542	lung cancer	28263317	RRBS	DNA methylation	Bisulfite-Seq	plasma	GEO/SRA	https://ftp.ncbi.nih.gov/sra/sra-instant/reads/ByRun/sra/SRR/SRR322/SRR3229193/SRR3229193.sra,https://ftp.ncbi.nih.gov/sra/sra-instant/reads/ByRun/sra/SRR/SRR322/SRR3229194/SRR3229194.sra,https://ftp.ncbi.nih.gov/sra/sra-instant/reads/ByRun/sra/SRR/SRR596/SRR5963605/SRR5963605.sra,https://ftp.ncbi.nih.gov/sra/sra-instant/reads/ByRun/sra/SRR/SRR596/SRR5963606/SRR5963606.sra,https://ftp.ncbi.nih.go…	ftp://ftp.ncbi.nlm.nih.gov/geo/samples/GSM2090nnn/GSM2090542/suppl/GSM2090542_RRBS_2015.LC-P-14.mhbs.haploInfo.bed.gz	NA	NA	NA	NA	NA	NA	NA	72.7818	no	RRBS (5mc)
cf-m-0345	cfDNA	6873108	23.3765	2.442	0.705525	GSM2090543	lung cancer	28263317	RRBS	DNA methylation	Bisulfite-Seq	plasma	GEO/SRA	https://ftp.ncbi.nih.gov/sra/sra-instant/reads/ByRun/sra/SRR/SRR322/SRR3229195/SRR3229195.sra,https://ftp.ncbi.nih.gov/sra/sra-instant/reads/ByRun/sra/SRR/SRR322/SRR3229196/SRR3229196.sra,https://ftp.ncbi.nih.gov/sra/sra-instant/reads/ByRun/sra/SRR/SRR596/SRR5963608/SRR5963608.sra,https://ftp.ncbi.nih.gov/sra/sra-instant/reads/ByRun/sra/SRR/SRR596/SRR5963609/SRR5963609.sra,https://ftp.ncbi.nih.go…	ftp://ftp.ncbi.nlm.nih.gov/geo/samples/GSM2090nnn/GSM2090543/suppl/GSM2090543_RRBS_2015.LC-P-15.mhbs.haploInfo.bed.gz	NA	NA	NA	NA	NA	NA	NA	72.7404	no	RRBS (5mc)
cf-m-0346	cfDNA	6960331	23.6731	2.37396	0.710078	GSM2090544	lung cancer	28263317	RRBS	DNA methylation	Bisulfite-Seq	plasma	GEO/SRA	https://ftp.ncbi.nih.gov/sra/sra-instant/reads/ByRun/sra/SRR/SRR322/SRR3229197/SRR3229197.sra,https://ftp.ncbi.nih.gov/sra/sra-instant/reads/ByRun/sra/SRR/SRR322/SRR3229198/SRR3229198.sra,https://ftp.ncbi.nih.gov/sra/sra-instant/reads/ByRun/sra/SRR/SRR596/SRR5963611/SRR5963611.sra,https://ftp.ncbi.nih.gov/sra/sra-instant/reads/ByRun/sra/SRR/SRR596/SRR5963612/SRR5963612.sra,https://ftp.ncbi.nih.go…	ftp://ftp.ncbi.nlm.nih.gov/geo/samples/GSM2090nnn/GSM2090544/suppl/GSM2090544_RRBS_2015.LC-P-16.mhbs.haploInfo.bed.gz	NA	NA	NA	NA	NA	NA	NA	74.7215	no	RRBS (5mc)
cf-m-0348	cfDNA	9439316	32.1046	3.24821	0.605265	GSM2090546	lung cancer	28263317	RRBS	DNA methylation	Bisulfite-Seq	plasma	GEO/SRA	https://ftp.ncbi.nih.gov/sra/sra-instant/reads/ByRun/sra/SRR/SRR322/SRR3229201/SRR3229201.sra,https://ftp.ncbi.nih.gov/sra/sra-instant/reads/ByRun/sra/SRR/SRR322/SRR3229202/SRR3229202.sra,https://ftp.ncbi.nih.gov/sra/sra-instant/reads/ByRun/sra/SRR/SRR596/SRR5963617/SRR5963617.sra,https://ftp.ncbi.nih.gov/sra/sra-instant/reads/ByRun/sra/SRR/SRR596/SRR5963618/SRR5963618.sra,https://ftp.ncbi.nih.go…	ftp://ftp.ncbi.nlm.nih.gov/geo/samples/GSM2090nnn/GSM2090546/suppl/GSM2090546_RRBS_2015.LC-P-18.mhbs.haploInfo.bed.gz	NA	NA	NA	NA	NA	NA	NA	70.9221	no	RRBS (5mc)
cf-m-0349	cfDNA	6159854	20.9506	3.26948	0.678227	GSM2090547	lung cancer	28263317	RRBS	DNA methylation	Bisulfite-Seq	plasma	GEO/SRA	https://ftp.ncbi.nih.gov/sra/sra-instant/reads/ByRun/sra/SRR/SRR322/SRR3229203/SRR3229203.sra,https://ftp.ncbi.nih.gov/sra/sra-instant/reads/ByRun/sra/SRR/SRR322/SRR3229204/SRR3229204.sra,https://ftp.ncbi.nih.gov/sra/sra-instant/reads/ByRun/sra/SRR/SRR596/SRR5963620/SRR5963620.sra,https://ftp.ncbi.nih.gov/sra/sra-instant/reads/ByRun/sra/SRR/SRR596/SRR5963621/SRR5963621.sra,https://ftp.ncbi.nih.go…	ftp://ftp.ncbi.nlm.nih.gov/geo/samples/GSM2090nnn/GSM2090547/suppl/GSM2090547_RRBS_2015.LC-P-19.mhbs.haploInfo.bed.gz	NA	NA	NA	NA	NA	NA	NA	72.0721	no	RRBS (5mc)
cf-m-0350	cfDNA	8423073	28.6482	4.07698	0.719204	GSM2090548	lung cancer	28263317	RRBS	DNA methylation	Bisulfite-Seq	plasma	GEO/SRA	https://ftp.ncbi.nih.gov/sra/sra-instant/reads/ByRun/sra/SRR/SRR322/SRR3229205/SRR3229205.sra,https://ftp.ncbi.nih.gov/sra/sra-instant/reads/ByRun/sra/SRR/SRR596/SRR5963623/SRR5963623.sra	ftp://ftp.ncbi.nlm.nih.gov/geo/samples/GSM2090nnn/GSM2090548/suppl/GSM2090548_RRBS_2014.LC-P-2.mhbs.haploInfo.bed.gz	NA	NA	NA	NA	NA	NA	NA	71.7961	no	RRBS (5mc)
cf-m-0353	cfDNA	6272578	21.334	3.06267	0.680168	GSM2090551	lung cancer	28263317	RRBS	DNA methylation	Bisulfite-Seq	plasma	GEO/SRA	https://ftp.ncbi.nih.gov/sra/sra-instant/reads/ByRun/sra/SRR/SRR322/SRR3229210/SRR3229210.sra,https://ftp.ncbi.nih.gov/sra/sra-instant/reads/ByRun/sra/SRR/SRR322/SRR3229211/SRR3229211.sra,https://ftp.ncbi.nih.gov/sra/sra-instant/reads/ByRun/sra/SRR/SRR596/SRR5963630/SRR5963630.sra,https://ftp.ncbi.nih.gov/sra/sra-instant/reads/ByRun/sra/SRR/SRR596/SRR5963631/SRR5963631.sra,https://ftp.ncbi.nih.go…	ftp://ftp.ncbi.nlm.nih.gov/geo/samples/GSM2090nnn/GSM2090551/suppl/GSM2090551_RRBS_2015.LC-P-22.mhbs.haploInfo.bed.gz	NA	NA	NA	NA	NA	NA	NA	72.9919	no	RRBS (5mc)
cf-m-0355	cfDNA	5811282	19.7651	2.54613	0.677657	GSM2090553	lung cancer	28263317	RRBS	DNA methylation	Bisulfite-Seq	plasma	GEO/SRA	https://ftp.ncbi.nih.gov/sra/sra-instant/reads/ByRun/sra/SRR/SRR322/SRR3229214/SRR3229214.sra,https://ftp.ncbi.nih.gov/sra/sra-instant/reads/ByRun/sra/SRR/SRR322/SRR3229215/SRR3229215.sra,https://ftp.ncbi.nih.gov/sra/sra-instant/reads/ByRun/sra/SRR/SRR596/SRR5963636/SRR5963636.sra,https://ftp.ncbi.nih.gov/sra/sra-instant/reads/ByRun/sra/SRR/SRR596/SRR5963637/SRR5963637.sra,https://ftp.ncbi.nih.go…	ftp://ftp.ncbi.nlm.nih.gov/geo/samples/GSM2090nnn/GSM2090553/suppl/GSM2090553_RRBS_2015.LC-P-25.mhbs.haploInfo.bed.gz	NA	NA	NA	NA	NA	NA	NA	75.961	no	RRBS (5mc)
cf-m-0356	cfDNA	6848334	23.2922	2.98725	0.729204	GSM2090554	lung cancer	28263317	RRBS	DNA methylation	Bisulfite-Seq	plasma	GEO/SRA	https://ftp.ncbi.nih.gov/sra/sra-instant/reads/ByRun/sra/SRR/SRR322/SRR3229216/SRR3229216.sra,https://ftp.ncbi.nih.gov/sra/sra-instant/reads/ByRun/sra/SRR/SRR322/SRR3229217/SRR3229217.sra,https://ftp.ncbi.nih.gov/sra/sra-instant/reads/ByRun/sra/SRR/SRR596/SRR5963639/SRR5963639.sra,https://ftp.ncbi.nih.gov/sra/sra-instant/reads/ByRun/sra/SRR/SRR596/SRR5963640/SRR5963640.sra,https://ftp.ncbi.nih.go…	ftp://ftp.ncbi.nlm.nih.gov/geo/samples/GSM2090nnn/GSM2090554/suppl/GSM2090554_RRBS_2015.LC-P-26.mhbs.haploInfo.bed.gz	NA	NA	NA	NA	NA	NA	NA	78.0655	no	RRBS (5mc)
cf-m-0357	cfDNA	8806163	29.9511	2.18418	0.675954	GSM2090555	lung cancer	28263317	RRBS	DNA methylation	Bisulfite-Seq	plasma	GEO/SRA	https://ftp.ncbi.nih.gov/sra/sra-instant/reads/ByRun/sra/SRR/SRR322/SRR3229218/SRR3229218.sra,https://ftp.ncbi.nih.gov/sra/sra-instant/reads/ByRun/sra/SRR/SRR322/SRR3229219/SRR3229219.sra,https://ftp.ncbi.nih.gov/sra/sra-instant/reads/ByRun/sra/SRR/SRR596/SRR5963642/SRR5963642.sra,https://ftp.ncbi.nih.gov/sra/sra-instant/reads/ByRun/sra/SRR/SRR596/SRR5963643/SRR5963643.sra,https://ftp.ncbi.nih.go…	ftp://ftp.ncbi.nlm.nih.gov/geo/samples/GSM2090nnn/GSM2090555/suppl/GSM2090555_RRBS_2015.LC-P-27.mhbs.haploInfo.bed.gz	NA	NA	NA	NA	NA	NA	NA	77.5552	no	RRBS (5mc)
cf-m-0358	cfDNA	9380531	31.9046	1.71666	0.72554	GSM2090556	lung cancer	28263317	RRBS	DNA methylation	Bisulfite-Seq	plasma	GEO/SRA	https://ftp.ncbi.nih.gov/sra/sra-instant/reads/ByRun/sra/SRR/SRR322/SRR3229220/SRR3229220.sra,https://ftp.ncbi.nih.gov/sra/sra-instant/reads/ByRun/sra/SRR/SRR322/SRR3229221/SRR3229221.sra,https://ftp.ncbi.nih.gov/sra/sra-instant/reads/ByRun/sra/SRR/SRR596/SRR5963645/SRR5963645.sra,https://ftp.ncbi.nih.gov/sra/sra-instant/reads/ByRun/sra/SRR/SRR596/SRR5963646/SRR5963646.sra,https://ftp.ncbi.nih.go…	ftp://ftp.ncbi.nlm.nih.gov/geo/samples/GSM2090nnn/GSM2090556/suppl/GSM2090556_RRBS_2015.LC-P-28.mhbs.haploInfo.bed.gz	NA	NA	NA	NA	NA	NA	NA	79.6085	no	RRBS (5mc)
cf-m-0359	cfDNA	7231261	24.5946	2.40122	0.706263	GSM2090557	lung cancer	28263317	RRBS	DNA methylation	Bisulfite-Seq	plasma	GEO/SRA	https://ftp.ncbi.nih.gov/sra/sra-instant/reads/ByRun/sra/SRR/SRR322/SRR3229222/SRR3229222.sra,https://ftp.ncbi.nih.gov/sra/sra-instant/reads/ByRun/sra/SRR/SRR322/SRR3229223/SRR3229223.sra,https://ftp.ncbi.nih.gov/sra/sra-instant/reads/ByRun/sra/SRR/SRR596/SRR5963648/SRR5963648.sra,https://ftp.ncbi.nih.gov/sra/sra-instant/reads/ByRun/sra/SRR/SRR596/SRR5963649/SRR5963649.sra,https://ftp.ncbi.nih.go…	ftp://ftp.ncbi.nlm.nih.gov/geo/samples/GSM2090nnn/GSM2090557/suppl/GSM2090557_RRBS_2015.LC-P-29.mhbs.haploInfo.bed.gz	NA	NA	NA	NA	NA	NA	NA	74.3782	no	RRBS (5mc)
cf-m-0360	cfDNA	6027090	20.4991	6.50635	0.675145	GSM2090558	lung cancer	28263317	RRBS	DNA methylation	Bisulfite-Seq	plasma	GEO/SRA	https://ftp.ncbi.nih.gov/sra/sra-instant/reads/ByRun/sra/SRR/SRR322/SRR3229224/SRR3229224.sra,https://ftp.ncbi.nih.gov/sra/sra-instant/reads/ByRun/sra/SRR/SRR596/SRR5963651/SRR5963651.sra	ftp://ftp.ncbi.nlm.nih.gov/geo/samples/GSM2090nnn/GSM2090558/suppl/GSM2090558_RRBS_2014.LC-P-3.mhbs.haploInfo.bed.gz	NA	NA	NA	NA	NA	NA	NA	69.4919	no	RRBS (5mc)
cf-m-0362	cfDNA	6036885	20.5324	7.93645	0.636238	GSM2090560	lung cancer	28263317	RRBS	DNA methylation	Bisulfite-Seq	plasma	GEO/SRA	https://ftp.ncbi.nih.gov/sra/sra-instant/reads/ByRun/sra/SRR/SRR322/SRR3229227/SRR3229227.sra,https://ftp.ncbi.nih.gov/sra/sra-instant/reads/ByRun/sra/SRR/SRR596/SRR5963655/SRR5963655.sra	ftp://ftp.ncbi.nlm.nih.gov/geo/samples/GSM2090nnn/GSM2090560/suppl/GSM2090560_RRBS_2014.LC-P-4.mhbs.haploInfo.bed.gz	NA	NA	NA	NA	NA	NA	NA	58.9154	no	RRBS (5mc)
cf-m-0363	cfDNA	6066137	20.6319	5.62698	0.648176	GSM2090561	lung cancer	28263317	RRBS	DNA methylation	Bisulfite-Seq	plasma	GEO/SRA	https://ftp.ncbi.nih.gov/sra/sra-instant/reads/ByRun/sra/SRR/SRR322/SRR3229228/SRR3229228.sra,https://ftp.ncbi.nih.gov/sra/sra-instant/reads/ByRun/sra/SRR/SRR596/SRR5963656/SRR5963656.sra	ftp://ftp.ncbi.nlm.nih.gov/geo/samples/GSM2090nnn/GSM2090561/suppl/GSM2090561_RRBS_2014.LC-P-5.mhbs.haploInfo.bed.gz	NA	NA	NA	NA	NA	NA	NA	62.0172	no	RRBS (5mc)
cf-m-0364	cfDNA	6314088	21.4752	5.48044	0.667617	GSM2090562	lung cancer	28263317	RRBS	DNA methylation	Bisulfite-Seq	plasma	GEO/SRA	https://ftp.ncbi.nih.gov/sra/sra-instant/reads/ByRun/sra/SRR/SRR322/SRR3229229/SRR3229229.sra,https://ftp.ncbi.nih.gov/sra/sra-instant/reads/ByRun/sra/SRR/SRR596/SRR5963657/SRR5963657.sra	ftp://ftp.ncbi.nlm.nih.gov/geo/samples/GSM2090nnn/GSM2090562/suppl/GSM2090562_RRBS_2014.LC-P-6.mhbs.haploInfo.bed.gz	NA	NA	NA	NA	NA	NA	NA	65.1127	no	RRBS (5mc)
cf-m-0365	cfDNA	6640356	22.5849	6.19371	0.671433	GSM2090563	lung cancer	28263317	RRBS	DNA methylation	Bisulfite-Seq	plasma	GEO/SRA	https://ftp.ncbi.nih.gov/sra/sra-instant/reads/ByRun/sra/SRR/SRR322/SRR3229230/SRR3229230.sra,https://ftp.ncbi.nih.gov/sra/sra-instant/reads/ByRun/sra/SRR/SRR596/SRR5963658/SRR5963658.sra	ftp://ftp.ncbi.nlm.nih.gov/geo/samples/GSM2090nnn/GSM2090563/suppl/GSM2090563_RRBS_2014.LC-P-7.mhbs.haploInfo.bed.gz	NA	NA	NA	NA	NA	NA	NA	65.4954	no	RRBS (5mc)
cf-m-0366	cfDNA	7375322	25.0846	5.98344	0.690144	GSM2090564	lung cancer	28263317	RRBS	DNA methylation	Bisulfite-Seq	plasma	GEO/SRA	https://ftp.ncbi.nih.gov/sra/sra-instant/reads/ByRun/sra/SRR/SRR322/SRR3229231/SRR3229231.sra,https://ftp.ncbi.nih.gov/sra/sra-instant/reads/ByRun/sra/SRR/SRR596/SRR5963659/SRR5963659.sra	ftp://ftp.ncbi.nlm.nih.gov/geo/samples/GSM2090nnn/GSM2090564/suppl/GSM2090564_RRBS_2014.LC-P-8.mhbs.haploInfo.bed.gz	NA	NA	NA	NA	NA	NA	NA	65.8381	no	RRBS (5mc)
cf-m-0367	cfDNA	6666120	22.6725	6.10184	0.684329	GSM2090565	lung cancer	28263317	RRBS	DNA methylation	Bisulfite-Seq	plasma	GEO/SRA	https://ftp.ncbi.nih.gov/sra/sra-instant/reads/ByRun/sra/SRR/SRR322/SRR3229232/SRR3229232.sra,https://ftp.ncbi.nih.gov/sra/sra-instant/reads/ByRun/sra/SRR/SRR596/SRR5963660/SRR5963660.sra	ftp://ftp.ncbi.nlm.nih.gov/geo/samples/GSM2090nnn/GSM2090565/suppl/GSM2090565_RRBS_2014.LC-P-9.mhbs.haploInfo.bed.gz	NA	NA	NA	NA	NA	NA	NA	71.4265	no	RRBS (5mc)

## Sheet: RRBS.Control.used.info
CFEA number	DNA source	covered CpG	CpG percentage	mean depth	mean methylation level	sample	disease_state	PMID	method	marker	library_strategy	sample_characteristics	data_source	raw_data	process_data	term	gender	age	stage	metastasis	drug response	subtype	alignment_rate	pooled DNA	technical
cf-m-0369	cfDNA	7039711	23.9431	8.67603	0.685678	GSM2090567	healthy	28263317	RRBS	DNA methylation	Bisulfite-Seq	plasma	GEO/SRA	https://ftp.ncbi.nih.gov/sra/sra-instant/reads/ByRun/sra/SRR/SRR322/SRR3229235/SRR3229235.sra,https://ftp.ncbi.nih.gov/sra/sra-instant/reads/ByRun/sra/SRR/SRR322/SRR3229236/SRR3229236.sra,https://ftp.ncbi.nih.gov/sra/sra-instant/reads/ByRun/sra/SRR/SRR596/SRR5963663/SRR5963663.sra,https://ftp.ncbi.nih.gov/sra/sra-instant/reads/ByRun/sra/SRR/SRR596/SRR5963664/SRR5963664.sra	ftp://ftp.ncbi.nlm.nih.gov/geo/samples/GSM2090nnn/GSM2090567/suppl/GSM2090567_RRBS_2014.NC-P-12.mhbs.haploInfo.bed.gz	NA	NA	NA	NA	NA	NA	NA	51.6084	no	RRBS (5mc)
cf-m-0370	cfDNA	5300672	18.0284	9.83756	0.714474	GSM2090568	healthy	28263317	RRBS	DNA methylation	Bisulfite-Seq	plasma	GEO/SRA	https://ftp.ncbi.nih.gov/sra/sra-instant/reads/ByRun/sra/SRR/SRR322/SRR3229237/SRR3229237.sra,https://ftp.ncbi.nih.gov/sra/sra-instant/reads/ByRun/sra/SRR/SRR322/SRR3229238/SRR3229238.sra,https://ftp.ncbi.nih.gov/sra/sra-instant/reads/ByRun/sra/SRR/SRR596/SRR5963665/SRR5963665.sra,https://ftp.ncbi.nih.gov/sra/sra-instant/reads/ByRun/sra/SRR/SRR596/SRR5963666/SRR5963666.sra	ftp://ftp.ncbi.nlm.nih.gov/geo/samples/GSM2090nnn/GSM2090568/suppl/GSM2090568_RRBS_2014.NC-P-13.mhbs.haploInfo.bed.gz	NA	NA	NA	NA	NA	NA	NA	52.3992	no	RRBS (5mc)
cf-m-0371	cfDNA	5513211	18.7513	10.2231	0.705128	GSM2090569	healthy	28263317	RRBS	DNA methylation	Bisulfite-Seq	plasma	GEO/SRA	https://ftp.ncbi.nih.gov/sra/sra-instant/reads/ByRun/sra/SRR/SRR322/SRR3229239/SRR3229239.sra,https://ftp.ncbi.nih.gov/sra/sra-instant/reads/ByRun/sra/SRR/SRR322/SRR3229240/SRR3229240.sra,https://ftp.ncbi.nih.gov/sra/sra-instant/reads/ByRun/sra/SRR/SRR596/SRR5963667/SRR5963667.sra,https://ftp.ncbi.nih.gov/sra/sra-instant/reads/ByRun/sra/SRR/SRR596/SRR5963668/SRR5963668.sra	ftp://ftp.ncbi.nlm.nih.gov/geo/samples/GSM2090nnn/GSM2090569/suppl/GSM2090569_RRBS_2014.NC-P-14.mhbs.haploInfo.bed.gz	NA	NA	NA	NA	NA	NA	NA	53.6516	no	RRBS (5mc)
cf-m-0372	cfDNA	6453301	21.9487	7.98805	0.713683	GSM2090570	healthy	28263317	RRBS	DNA methylation	Bisulfite-Seq	plasma	GEO/SRA	https://ftp.ncbi.nih.gov/sra/sra-instant/reads/ByRun/sra/SRR/SRR322/SRR3229241/SRR3229241.sra,https://ftp.ncbi.nih.gov/sra/sra-instant/reads/ByRun/sra/SRR/SRR322/SRR3229242/SRR3229242.sra,https://ftp.ncbi.nih.gov/sra/sra-instant/reads/ByRun/sra/SRR/SRR596/SRR5963669/SRR5963669.sra,https://ftp.ncbi.nih.gov/sra/sra-instant/reads/ByRun/sra/SRR/SRR596/SRR5963670/SRR5963670.sra	ftp://ftp.ncbi.nlm.nih.gov/geo/samples/GSM2090nnn/GSM2090570/suppl/GSM2090570_RRBS_2014.NC-P-15.mhbs.haploInfo.bed.gz	NA	NA	NA	NA	NA	NA	NA	52.8592	no	RRBS (5mc)
cf-m-0373	cfDNA	7419375	25.2344	11.1006	0.714068	GSM2090571	healthy	28263317	RRBS	DNA methylation	Bisulfite-Seq	plasma	GEO/SRA	https://ftp.ncbi.nih.gov/sra/sra-instant/reads/ByRun/sra/SRR/SRR322/SRR3229243/SRR3229243.sra,https://ftp.ncbi.nih.gov/sra/sra-instant/reads/ByRun/sra/SRR/SRR322/SRR3229244/SRR3229244.sra,https://ftp.ncbi.nih.gov/sra/sra-instant/reads/ByRun/sra/SRR/SRR596/SRR5963671/SRR5963671.sra,https://ftp.ncbi.nih.gov/sra/sra-instant/reads/ByRun/sra/SRR/SRR596/SRR5963672/SRR5963672.sra	ftp://ftp.ncbi.nlm.nih.gov/geo/samples/GSM2090nnn/GSM2090571/suppl/GSM2090571_RRBS_2014.NC-P-16.mhbs.haploInfo.bed.gz	NA	NA	NA	NA	NA	NA	NA	59.4766	no	RRBS (5mc)
cf-m-0374	cfDNA	8325305	28.3156	6.4575	0.735256	GSM2090572	healthy	28263317	RRBS	DNA methylation	Bisulfite-Seq	plasma	GEO/SRA	https://ftp.ncbi.nih.gov/sra/sra-instant/reads/ByRun/sra/SRR/SRR322/SRR3229245/SRR3229245.sra,https://ftp.ncbi.nih.gov/sra/sra-instant/reads/ByRun/sra/SRR/SRR322/SRR3229246/SRR3229246.sra,https://ftp.ncbi.nih.gov/sra/sra-instant/reads/ByRun/sra/SRR/SRR596/SRR5963673/SRR5963673.sra,https://ftp.ncbi.nih.gov/sra/sra-instant/reads/ByRun/sra/SRR/SRR596/SRR5963674/SRR5963674.sra	ftp://ftp.ncbi.nlm.nih.gov/geo/samples/GSM2090nnn/GSM2090572/suppl/GSM2090572_RRBS_2014.NC-P-17.mhbs.haploInfo.bed.gz	NA	NA	NA	NA	NA	NA	NA	52.799	no	RRBS (5mc)
cf-m-0375	cfDNA	9461168	32.1789	6.35126	0.737522	GSM2090573	healthy	28263317	RRBS	DNA methylation	Bisulfite-Seq	plasma	GEO/SRA	https://ftp.ncbi.nih.gov/sra/sra-instant/reads/ByRun/sra/SRR/SRR322/SRR3229247/SRR3229247.sra,https://ftp.ncbi.nih.gov/sra/sra-instant/reads/ByRun/sra/SRR/SRR322/SRR3229248/SRR3229248.sra,https://ftp.ncbi.nih.gov/sra/sra-instant/reads/ByRun/sra/SRR/SRR596/SRR5963675/SRR5963675.sra,https://ftp.ncbi.nih.gov/sra/sra-instant/reads/ByRun/sra/SRR/SRR596/SRR5963676/SRR5963676.sra	ftp://ftp.ncbi.nlm.nih.gov/geo/samples/GSM2090nnn/GSM2090573/suppl/GSM2090573_RRBS_2014.NC-P-18.mhbs.haploInfo.bed.gz	NA	NA	NA	NA	NA	NA	NA	52.4637	no	RRBS (5mc)
cf-m-0380	cfDNA	7239181	24.6216	8.30794	0.734118	GSM2090578	healthy	28263317	RRBS	DNA methylation	Bisulfite-Seq	plasma	GEO/SRA	https://ftp.ncbi.nih.gov/sra/sra-instant/reads/ByRun/sra/SRR/SRR322/SRR3229257/SRR3229257.sra,https://ftp.ncbi.nih.gov/sra/sra-instant/reads/ByRun/sra/SRR/SRR322/SRR3229258/SRR3229258.sra,https://ftp.ncbi.nih.gov/sra/sra-instant/reads/ByRun/sra/SRR/SRR596/SRR5963685/SRR5963685.sra,https://ftp.ncbi.nih.gov/sra/sra-instant/reads/ByRun/sra/SRR/SRR596/SRR5963686/SRR5963686.sra	ftp://ftp.ncbi.nlm.nih.gov/geo/samples/GSM2090nnn/GSM2090578/suppl/GSM2090578_RRBS_2014.NC-P-22.mhbs.haploInfo.bed.gz	NA	NA	NA	NA	NA	NA	NA	53.1729	no	RRBS (5mc)
cf-m-0383	cfDNA	7729846	26.2904	9.00544	0.717399	GSM2090581	healthy	28263317	RRBS	DNA methylation	Bisulfite-Seq	plasma	GEO/SRA	https://ftp.ncbi.nih.gov/sra/sra-instant/reads/ByRun/sra/SRR/SRR322/SRR3229263/SRR3229263.sra,https://ftp.ncbi.nih.gov/sra/sra-instant/reads/ByRun/sra/SRR/SRR322/SRR3229264/SRR3229264.sra,https://ftp.ncbi.nih.gov/sra/sra-instant/reads/ByRun/sra/SRR/SRR596/SRR5963691/SRR5963691.sra,https://ftp.ncbi.nih.gov/sra/sra-instant/reads/ByRun/sra/SRR/SRR596/SRR5963692/SRR5963692.sra	ftp://ftp.ncbi.nlm.nih.gov/geo/samples/GSM2090nnn/GSM2090581/suppl/GSM2090581_RRBS_2014.NC-P-25.mhbs.haploInfo.bed.gz	NA	NA	NA	NA	NA	NA	NA	49.5267	no	RRBS (5mc)
cf-m-0384	cfDNA	9426804	32.062	6.08038	0.733782	GSM2090582	healthy	28263317	RRBS	DNA methylation	Bisulfite-Seq	plasma	GEO/SRA	https://ftp.ncbi.nih.gov/sra/sra-instant/reads/ByRun/sra/SRR/SRR322/SRR3229265/SRR3229265.sra,https://ftp.ncbi.nih.gov/sra/sra-instant/reads/ByRun/sra/SRR/SRR322/SRR3229266/SRR3229266.sra,https://ftp.ncbi.nih.gov/sra/sra-instant/reads/ByRun/sra/SRR/SRR596/SRR5963693/SRR5963693.sra,https://ftp.ncbi.nih.gov/sra/sra-instant/reads/ByRun/sra/SRR/SRR596/SRR5963694/SRR5963694.sra	ftp://ftp.ncbi.nlm.nih.gov/geo/samples/GSM2090nnn/GSM2090582/suppl/GSM2090582_RRBS_2014.NC-P-26.mhbs.haploInfo.bed.gz	NA	NA	NA	NA	NA	NA	NA	52.9485	no	RRBS (5mc)
cf-m-0385	cfDNA	12634903	42.9732	6.45101	0.753407	GSM2090583	healthy	28263317	RRBS	DNA methylation	Bisulfite-Seq	plasma	GEO/SRA	https://ftp.ncbi.nih.gov/sra/sra-instant/reads/ByRun/sra/SRR/SRR322/SRR3229267/SRR3229267.sra,https://ftp.ncbi.nih.gov/sra/sra-instant/reads/ByRun/sra/SRR/SRR322/SRR3229268/SRR3229268.sra,https://ftp.ncbi.nih.gov/sra/sra-instant/reads/ByRun/sra/SRR/SRR596/SRR5963695/SRR5963695.sra,https://ftp.ncbi.nih.gov/sra/sra-instant/reads/ByRun/sra/SRR/SRR596/SRR5963696/SRR5963696.sra	ftp://ftp.ncbi.nlm.nih.gov/geo/samples/GSM2090nnn/GSM2090583/suppl/GSM2090583_RRBS_2014.NC-P-27.mhbs.haploInfo.bed.gz	NA	NA	NA	NA	NA	NA	NA	53.4569	no	RRBS (5mc)
cf-m-0386	cfDNA	7827713	26.6232	8.97837	0.728745	GSM2090584	healthy	28263317	RRBS	DNA methylation	Bisulfite-Seq	plasma	GEO/SRA	https://ftp.ncbi.nih.gov/sra/sra-instant/reads/ByRun/sra/SRR/SRR322/SRR3229269/SRR3229269.sra,https://ftp.ncbi.nih.gov/sra/sra-instant/reads/ByRun/sra/SRR/SRR322/SRR3229270/SRR3229270.sra,https://ftp.ncbi.nih.gov/sra/sra-instant/reads/ByRun/sra/SRR/SRR596/SRR5963697/SRR5963697.sra,https://ftp.ncbi.nih.gov/sra/sra-instant/reads/ByRun/sra/SRR/SRR596/SRR5963698/SRR5963698.sra	ftp://ftp.ncbi.nlm.nih.gov/geo/samples/GSM2090nnn/GSM2090584/suppl/GSM2090584_RRBS_2014.NC-P-29.mhbs.haploInfo.bed.gz	NA	NA	NA	NA	NA	NA	NA	51.075	no	RRBS (5mc)
cf-m-0388	cfDNA	12505334	42.5326	8.53972	0.742665	GSM2090586	healthy	28263317	RRBS	DNA methylation	Bisulfite-Seq	plasma	GEO/SRA	https://ftp.ncbi.nih.gov/sra/sra-instant/reads/ByRun/sra/SRR/SRR322/SRR3229273/SRR3229273.sra,https://ftp.ncbi.nih.gov/sra/sra-instant/reads/ByRun/sra/SRR/SRR322/SRR3229274/SRR3229274.sra,https://ftp.ncbi.nih.gov/sra/sra-instant/reads/ByRun/sra/SRR/SRR596/SRR5963701/SRR5963701.sra,https://ftp.ncbi.nih.gov/sra/sra-instant/reads/ByRun/sra/SRR/SRR596/SRR5963702/SRR5963702.sra	ftp://ftp.ncbi.nlm.nih.gov/geo/samples/GSM2090nnn/GSM2090586/suppl/GSM2090586_RRBS_2014.NC-P-30.mhbs.haploInfo.bed.gz	NA	NA	NA	NA	NA	NA	NA	62.5743	no	RRBS (5mc)
cf-m-0390	cfDNA	5719700	19.4536	6.72723	0.639321	GSM2090588	healthy	28263317	RRBS	DNA methylation	Bisulfite-Seq	plasma	GEO/SRA	https://ftp.ncbi.nih.gov/sra/sra-instant/reads/ByRun/sra/SRR/SRR322/SRR3229277/SRR3229277.sra,https://ftp.ncbi.nih.gov/sra/sra-instant/reads/ByRun/sra/SRR/SRR322/SRR3229278/SRR3229278.sra,https://ftp.ncbi.nih.gov/sra/sra-instant/reads/ByRun/sra/SRR/SRR596/SRR5963705/SRR5963705.sra,https://ftp.ncbi.nih.gov/sra/sra-instant/reads/ByRun/sra/SRR/SRR596/SRR5963706/SRR5963706.sra	ftp://ftp.ncbi.nlm.nih.gov/geo/samples/GSM2090nnn/GSM2090588/suppl/GSM2090588_RRBS_2014.NC-P-6.mhbs.haploInfo.bed.gz	NA	NA	NA	NA	NA	NA	NA	72.3656	no	RRBS (5mc)
cf-m-0394	cfDNA	5554595	18.892	2.74475	0.727859	GSM2464811	healthy	28263317	RRBS	DNA methylation	Bisulfite-Seq	plasma	GEO/SRA	https://ftp.ncbi.nih.gov/sra/sra-instant/reads/ByRun/sra/SRR/SRR519/SRR5194884/SRR5194884.sra,https://ftp.ncbi.nih.gov/sra/sra-instant/reads/ByRun/sra/SRR/SRR596/SRR5963713/SRR5963713.sra	ftp://ftp.ncbi.nlm.nih.gov/geo/samples/GSM2464nnn/GSM2464811/suppl/GSM2464811_RRBS_2016.NC-P-31.mhbs.haploInfo.bed.gz	NA	NA	NA	NA	NA	NA	NA	60.9944	no	RRBS (5mc)
cf-m-0395	cfDNA	6351027	21.6008	3.41149	0.71296	GSM2464812	healthy	28263317	RRBS	DNA methylation	Bisulfite-Seq	plasma	GEO/SRA	https://ftp.ncbi.nih.gov/sra/sra-instant/reads/ByRun/sra/SRR/SRR519/SRR5194885/SRR5194885.sra,https://ftp.ncbi.nih.gov/sra/sra-instant/reads/ByRun/sra/SRR/SRR596/SRR5963714/SRR5963714.sra	ftp://ftp.ncbi.nlm.nih.gov/geo/samples/GSM2464nnn/GSM2464812/suppl/GSM2464812_RRBS_2016.NC-P-32.mhbs.haploInfo.bed.gz	NA	NA	NA	NA	NA	NA	NA	61.2299	no	RRBS (5mc)
cf-m-0396	cfDNA	5542643	18.8514	4.78348	0.680482	GSM2464813	healthy	28263317	RRBS	DNA methylation	Bisulfite-Seq	plasma	GEO/SRA	https://ftp.ncbi.nih.gov/sra/sra-instant/reads/ByRun/sra/SRR/SRR519/SRR5194886/SRR5194886.sra,https://ftp.ncbi.nih.gov/sra/sra-instant/reads/ByRun/sra/SRR/SRR596/SRR5963715/SRR5963715.sra	ftp://ftp.ncbi.nlm.nih.gov/geo/samples/GSM2464nnn/GSM2464813/suppl/GSM2464813_RRBS_2016.NC-P-33.mhbs.haploInfo.bed.gz	NA	NA	NA	NA	NA	NA	NA	61.2799	no	RRBS (5mc)
cf-m-0397	cfDNA	5499039	18.7031	4.32753	0.687258	GSM2464814	healthy	28263317	RRBS	DNA methylation	Bisulfite-Seq	plasma	GEO/SRA	https://ftp.ncbi.nih.gov/sra/sra-instant/reads/ByRun/sra/SRR/SRR519/SRR5194887/SRR5194887.sra,https://ftp.ncbi.nih.gov/sra/sra-instant/reads/ByRun/sra/SRR/SRR596/SRR5963716/SRR5963716.sra	ftp://ftp.ncbi.nlm.nih.gov/geo/samples/GSM2464nnn/GSM2464814/suppl/GSM2464814_RRBS_2016.NC-P-34.mhbs.haploInfo.bed.gz	NA	NA	NA	NA	NA	NA	NA	46.9667	no	RRBS (5mc)
cf-m-0398	cfDNA	8657941	29.447	3.67139	0.723733	GSM2464815	healthy	28263317	RRBS	DNA methylation	Bisulfite-Seq	plasma	GEO/SRA	https://ftp.ncbi.nih.gov/sra/sra-instant/reads/ByRun/sra/SRR/SRR519/SRR5194888/SRR5194888.sra,https://ftp.ncbi.nih.gov/sra/sra-instant/reads/ByRun/sra/SRR/SRR596/SRR5963717/SRR5963717.sra,https://ftp.ncbi.nih.gov/sra/sra-instant/reads/ByRun/sra/SRR/SRR596/SRR5963718/SRR5963718.sra	ftp://ftp.ncbi.nlm.nih.gov/geo/samples/GSM2464nnn/GSM2464815/suppl/GSM2464815_RRBS_2016.NC-P-35.mhbs.haploInfo.bed.gz	NA	NA	NA	NA	NA	NA	NA	64.7503	no	RRBS (5mc)
cf-m-0399	cfDNA	7319948	24.8963	4.38136	0.704484	GSM2464816	healthy	28263317	RRBS	DNA methylation	Bisulfite-Seq	plasma	GEO/SRA	https://ftp.ncbi.nih.gov/sra/sra-instant/reads/ByRun/sra/SRR/SRR519/SRR5194889/SRR5194889.sra,https://ftp.ncbi.nih.gov/sra/sra-instant/reads/ByRun/sra/SRR/SRR596/SRR5963719/SRR5963719.sra,https://ftp.ncbi.nih.gov/sra/sra-instant/reads/ByRun/sra/SRR/SRR596/SRR5963720/SRR5963720.sra	ftp://ftp.ncbi.nlm.nih.gov/geo/samples/GSM2464nnn/GSM2464816/suppl/GSM2464816_RRBS_2016.NC-P-36.mhbs.haploInfo.bed.gz	NA	NA	NA	NA	NA	NA	NA	50.0987	no	RRBS (5mc)
cf-m-0400	cfDNA	5881768	20.0048	3.37959	0.695946	GSM2464817	healthy	28263317	RRBS	DNA methylation	Bisulfite-Seq	plasma	GEO/SRA	https://ftp.ncbi.nih.gov/sra/sra-instant/reads/ByRun/sra/SRR/SRR519/SRR5194890/SRR5194890.sra,https://ftp.ncbi.nih.gov/sra/sra-instant/reads/ByRun/sra/SRR/SRR596/SRR5963721/SRR5963721.sra,https://ftp.ncbi.nih.gov/sra/sra-instant/reads/ByRun/sra/SRR/SRR596/SRR5963722/SRR5963722.sra	ftp://ftp.ncbi.nlm.nih.gov/geo/samples/GSM2464nnn/GSM2464817/suppl/GSM2464817_RRBS_2016.NC-P-37.mhbs.haploInfo.bed.gz	NA	NA	NA	NA	NA	NA	NA	57.1791	no	RRBS (5mc)
cf-m-0401	cfDNA	6368166	21.6591	3.52676	0.698107	GSM2464818	healthy	28263317	RRBS	DNA methylation	Bisulfite-Seq	plasma	GEO/SRA	https://ftp.ncbi.nih.gov/sra/sra-instant/reads/ByRun/sra/SRR/SRR519/SRR5194891/SRR5194891.sra,https://ftp.ncbi.nih.gov/sra/sra-instant/reads/ByRun/sra/SRR/SRR596/SRR5963723/SRR5963723.sra,https://ftp.ncbi.nih.gov/sra/sra-instant/reads/ByRun/sra/SRR/SRR596/SRR5963724/SRR5963724.sra	ftp://ftp.ncbi.nlm.nih.gov/geo/samples/GSM2464nnn/GSM2464818/suppl/GSM2464818_RRBS_2016.NC-P-38.mhbs.haploInfo.bed.gz	NA	NA	NA	NA	NA	NA	NA	48.9522	no	RRBS (5mc)
cf-m-0405	cfDNA	6063649	20.6234	3.19228	0.713623	GSM2464822	healthy	28263317	RRBS	DNA methylation	Bisulfite-Seq	plasma	GEO/SRA	https://ftp.ncbi.nih.gov/sra/sra-instant/reads/ByRun/sra/SRR/SRR519/SRR5194895/SRR5194895.sra,https://ftp.ncbi.nih.gov/sra/sra-instant/reads/ByRun/sra/SRR/SRR596/SRR5963731/SRR5963731.sra,https://ftp.ncbi.nih.gov/sra/sra-instant/reads/ByRun/sra/SRR/SRR596/SRR5963732/SRR5963732.sra	ftp://ftp.ncbi.nlm.nih.gov/geo/samples/GSM2464nnn/GSM2464822/suppl/GSM2464822_RRBS_2016.NC-P-43.mhbs.haploInfo.bed.gz	NA	NA	NA	NA	NA	NA	NA	60.109	no	RRBS (5mc)
cf-m-0406	cfDNA	6870853	23.3688	3.24046	0.717135	GSM2464823	healthy	28263317	RRBS	DNA methylation	Bisulfite-Seq	plasma	GEO/SRA	https://ftp.ncbi.nih.gov/sra/sra-instant/reads/ByRun/sra/SRR/SRR519/SRR5194896/SRR5194896.sra,https://ftp.ncbi.nih.gov/sra/sra-instant/reads/ByRun/sra/SRR/SRR596/SRR5963733/SRR5963733.sra,https://ftp.ncbi.nih.gov/sra/sra-instant/reads/ByRun/sra/SRR/SRR596/SRR5963734/SRR5963734.sra	ftp://ftp.ncbi.nlm.nih.gov/geo/samples/GSM2464nnn/GSM2464823/suppl/GSM2464823_RRBS_2016.NC-P-44.mhbs.haploInfo.bed.gz	NA	NA	NA	NA	NA	NA	NA	63.0255	no	RRBS (5mc)
cf-m-0407	cfDNA	5737472	19.514	5.32067	0.664836	GSM2464824	healthy	28263317	RRBS	DNA methylation	Bisulfite-Seq	plasma	GEO/SRA	https://ftp.ncbi.nih.gov/sra/sra-instant/reads/ByRun/sra/SRR/SRR519/SRR5194897/SRR5194897.sra,https://ftp.ncbi.nih.gov/sra/sra-instant/reads/ByRun/sra/SRR/SRR596/SRR5963735/SRR5963735.sra,https://ftp.ncbi.nih.gov/sra/sra-instant/reads/ByRun/sra/SRR/SRR596/SRR5963736/SRR5963736.sra	ftp://ftp.ncbi.nlm.nih.gov/geo/samples/GSM2464nnn/GSM2464824/suppl/GSM2464824_RRBS_2016.NC-P-45.mhbs.haploInfo.bed.gz	NA	NA	NA	NA	NA	NA	NA	59.373	no	RRBS (5mc)
cf-m-0408	cfDNA	5972729	20.3142	3.17899	0.711643	GSM2464825	healthy	28263317	RRBS	DNA methylation	Bisulfite-Seq	plasma	GEO/SRA	https://ftp.ncbi.nih.gov/sra/sra-instant/reads/ByRun/sra/SRR/SRR519/SRR5194898/SRR5194898.sra,https://ftp.ncbi.nih.gov/sra/sra-instant/reads/ByRun/sra/SRR/SRR596/SRR5963737/SRR5963737.sra,https://ftp.ncbi.nih.gov/sra/sra-instant/reads/ByRun/sra/SRR/SRR596/SRR5963738/SRR5963738.sra	ftp://ftp.ncbi.nlm.nih.gov/geo/samples/GSM2464nnn/GSM2464825/suppl/GSM2464825_RRBS_2016.NC-P-46.mhbs.haploInfo.bed.gz	NA	NA	NA	NA	NA	NA	NA	56.0142	no	RRBS (5mc)
cf-m-0409	cfDNA	5811453	19.7656	3.56771	0.7075	GSM2464826	healthy	28263317	RRBS	DNA methylation	Bisulfite-Seq	plasma	GEO/SRA	https://ftp.ncbi.nih.gov/sra/sra-instant/reads/ByRun/sra/SRR/SRR519/SRR5194899/SRR5194899.sra,https://ftp.ncbi.nih.gov/sra/sra-instant/reads/ByRun/sra/SRR/SRR596/SRR5963739/SRR5963739.sra,https://ftp.ncbi.nih.gov/sra/sra-instant/reads/ByRun/sra/SRR/SRR596/SRR5963740/SRR5963740.sra	ftp://ftp.ncbi.nlm.nih.gov/geo/samples/GSM2464nnn/GSM2464826/suppl/GSM2464826_RRBS_2016.NC-P-47.mhbs.haploInfo.bed.gz	NA	NA	NA	NA	NA	NA	NA	56.2022	no	RRBS (5mc)
cf-m-0410	cfDNA	6423626	21.8477	3.32553	0.715604	GSM2464827	healthy	28263317	RRBS	DNA methylation	Bisulfite-Seq	plasma	GEO/SRA	https://ftp.ncbi.nih.gov/sra/sra-instant/reads/ByRun/sra/SRR/SRR519/SRR5194900/SRR5194900.sra,https://ftp.ncbi.nih.gov/sra/sra-instant/reads/ByRun/sra/SRR/SRR596/SRR5963741/SRR5963741.sra,https://ftp.ncbi.nih.gov/sra/sra-instant/reads/ByRun/sra/SRR/SRR596/SRR5963742/SRR5963742.sra	ftp://ftp.ncbi.nlm.nih.gov/geo/samples/GSM2464nnn/GSM2464827/suppl/GSM2464827_RRBS_2016.NC-P-48.mhbs.haploInfo.bed.gz	NA	NA	NA	NA	NA	NA	NA	66.6266	no	RRBS (5mc)
cf-m-0411	cfDNA	6198984	21.0837	3.28905	0.708536	GSM2464828	healthy	28263317	RRBS	DNA methylation	Bisulfite-Seq	plasma	GEO/SRA	https://ftp.ncbi.nih.gov/sra/sra-instant/reads/ByRun/sra/SRR/SRR519/SRR5194901/SRR5194901.sra,https://ftp.ncbi.nih.gov/sra/sra-instant/reads/ByRun/sra/SRR/SRR596/SRR5963743/SRR5963743.sra,https://ftp.ncbi.nih.gov/sra/sra-instant/reads/ByRun/sra/SRR/SRR596/SRR5963744/SRR5963744.sra	ftp://ftp.ncbi.nlm.nih.gov/geo/samples/GSM2464nnn/GSM2464828/suppl/GSM2464828_RRBS_2016.NC-P-49.mhbs.haploInfo.bed.gz	NA	NA	NA	NA	NA	NA	NA	56.8593	no	RRBS (5mc)
cf-m-0412	cfDNA	6289501	21.3916	3.56563	0.683558	GSM2464829	healthy	28263317	RRBS	DNA methylation	Bisulfite-Seq	plasma	GEO/SRA	https://ftp.ncbi.nih.gov/sra/sra-instant/reads/ByRun/sra/SRR/SRR519/SRR5194902/SRR5194902.sra,https://ftp.ncbi.nih.gov/sra/sra-instant/reads/ByRun/sra/SRR/SRR596/SRR5963745/SRR5963745.sra,https://ftp.ncbi.nih.gov/sra/sra-instant/reads/ByRun/sra/SRR/SRR596/SRR5963746/SRR5963746.sra	ftp://ftp.ncbi.nlm.nih.gov/geo/samples/GSM2464nnn/GSM2464829/suppl/GSM2464829_RRBS_2016.NC-P-50.mhbs.haploInfo.bed.gz	NA	NA	NA	NA	NA	NA	NA	49.8168	no	RRBS (5mc)
cf-m-0413	cfDNA	6027644	20.5009	3.30696	0.709112	GSM2464830	healthy	28263317	RRBS	DNA methylation	Bisulfite-Seq	plasma	GEO/SRA	https://ftp.ncbi.nih.gov/sra/sra-instant/reads/ByRun/sra/SRR/SRR519/SRR5194903/SRR5194903.sra,https://ftp.ncbi.nih.gov/sra/sra-instant/reads/ByRun/sra/SRR/SRR596/SRR5963747/SRR5963747.sra,https://ftp.ncbi.nih.gov/sra/sra-instant/reads/ByRun/sra/SRR/SRR596/SRR5963748/SRR5963748.sra	ftp://ftp.ncbi.nlm.nih.gov/geo/samples/GSM2464nnn/GSM2464830/suppl/GSM2464830_RRBS_2016.NC-P-51.mhbs.haploInfo.bed.gz	NA	NA	NA	NA	NA	NA	NA	50.3032	no	RRBS (5mc)
cf-m-0414	cfDNA	6996391	23.7958	3.32158	0.716261	GSM2464831	healthy	28263317	RRBS	DNA methylation	Bisulfite-Seq	plasma	GEO/SRA	https://ftp.ncbi.nih.gov/sra/sra-instant/reads/ByRun/sra/SRR/SRR519/SRR5194904/SRR5194904.sra,https://ftp.ncbi.nih.gov/sra/sra-instant/reads/ByRun/sra/SRR/SRR596/SRR5963749/SRR5963749.sra,https://ftp.ncbi.nih.gov/sra/sra-instant/reads/ByRun/sra/SRR/SRR596/SRR5963750/SRR5963750.sra	ftp://ftp.ncbi.nlm.nih.gov/geo/samples/GSM2464nnn/GSM2464831/suppl/GSM2464831_RRBS_2016.NC-P-52.mhbs.haploInfo.bed.gz	NA	NA	NA	NA	NA	NA	NA	59.3484	no	RRBS (5mc)
cf-m-0416	cfDNA	5267211	17.9146	4.74979	0.69372	GSM2464833	healthy	28263317	RRBS	DNA methylation	Bisulfite-Seq	plasma	GEO/SRA	https://ftp.ncbi.nih.gov/sra/sra-instant/reads/ByRun/sra/SRR/SRR519/SRR5194906/SRR5194906.sra,https://ftp.ncbi.nih.gov/sra/sra-instant/reads/ByRun/sra/SRR/SRR596/SRR5963753/SRR5963753.sra,https://ftp.ncbi.nih.gov/sra/sra-instant/reads/ByRun/sra/SRR/SRR596/SRR5963754/SRR5963754.sra	ftp://ftp.ncbi.nlm.nih.gov/geo/samples/GSM2464nnn/GSM2464833/suppl/GSM2464833_RRBS_2016.NC-P-54.mhbs.haploInfo.bed.gz	NA	NA	NA	NA	NA	NA	NA	59.7704	no	RRBS (5mc)
cf-m-0422	cfDNA	5761384	19.5953	4.68813	0.684698	GSM2464839	healthy	28263317	RRBS	DNA methylation	Bisulfite-Seq	plasma	GEO/SRA	https://ftp.ncbi.nih.gov/sra/sra-instant/reads/ByRun/sra/SRR/SRR519/SRR5194912/SRR5194912.sra,https://ftp.ncbi.nih.gov/sra/sra-instant/reads/ByRun/sra/SRR/SRR596/SRR5963765/SRR5963765.sra,https://ftp.ncbi.nih.gov/sra/sra-instant/reads/ByRun/sra/SRR/SRR596/SRR5963766/SRR5963766.sra	ftp://ftp.ncbi.nlm.nih.gov/geo/samples/GSM2464nnn/GSM2464839/suppl/GSM2464839_RRBS_2016.NC-P-60.mhbs.haploInfo.bed.gz	NA	NA	NA	NA	NA	NA	NA	46.7871	no	RRBS (5mc)
cf-m-0424	cfDNA	5472311	18.6122	4.62645	0.651384	GSM2464841	healthy	28263317	RRBS	DNA methylation	Bisulfite-Seq	plasma	GEO/SRA	https://ftp.ncbi.nih.gov/sra/sra-instant/reads/ByRun/sra/SRR/SRR519/SRR5194914/SRR5194914.sra,https://ftp.ncbi.nih.gov/sra/sra-instant/reads/ByRun/sra/SRR/SRR596/SRR5963769/SRR5963769.sra,https://ftp.ncbi.nih.gov/sra/sra-instant/reads/ByRun/sra/SRR/SRR596/SRR5963770/SRR5963770.sra	ftp://ftp.ncbi.nlm.nih.gov/geo/samples/GSM2464nnn/GSM2464841/suppl/GSM2464841_RRBS_2016.NC-P-62.mhbs.haploInfo.bed.gz	NA	NA	NA	NA	NA	NA	NA	60.6314	no	RRBS (5mc)
cf-m-0425	cfDNA	5121825	17.4201	3.52219	0.703568	GSM2464842	healthy	28263317	RRBS	DNA methylation	Bisulfite-Seq	plasma	GEO/SRA	https://ftp.ncbi.nih.gov/sra/sra-instant/reads/ByRun/sra/SRR/SRR519/SRR5194915/SRR5194915.sra,https://ftp.ncbi.nih.gov/sra/sra-instant/reads/ByRun/sra/SRR/SRR596/SRR5963771/SRR5963771.sra,https://ftp.ncbi.nih.gov/sra/sra-instant/reads/ByRun/sra/SRR/SRR596/SRR5963772/SRR5963772.sra	ftp://ftp.ncbi.nlm.nih.gov/geo/samples/GSM2464nnn/GSM2464842/suppl/GSM2464842_RRBS_2016.NC-P-63.mhbs.haploInfo.bed.gz	NA	NA	NA	NA	NA	NA	NA	61.1244	no	RRBS (5mc)
cf-m-0426	cfDNA	6246787	21.2463	3.36656	0.738802	GSM2464843	healthy	28263317	RRBS	DNA methylation	Bisulfite-Seq	plasma	GEO/SRA	https://ftp.ncbi.nih.gov/sra/sra-instant/reads/ByRun/sra/SRR/SRR519/SRR5194916/SRR5194916.sra,https://ftp.ncbi.nih.gov/sra/sra-instant/reads/ByRun/sra/SRR/SRR596/SRR5963773/SRR5963773.sra,https://ftp.ncbi.nih.gov/sra/sra-instant/reads/ByRun/sra/SRR/SRR596/SRR5963774/SRR5963774.sra	ftp://ftp.ncbi.nlm.nih.gov/geo/samples/GSM2464nnn/GSM2464843/suppl/GSM2464843_RRBS_2016.NC-P-64.mhbs.haploInfo.bed.gz	NA	NA	NA	NA	NA	NA	NA	59.9414	no	RRBS (5mc)
cf-m-0428	cfDNA	5173061	17.5944	4.81623	0.659539	GSM2464845	healthy	28263317	RRBS	DNA methylation	Bisulfite-Seq	plasma	GEO/SRA	https://ftp.ncbi.nih.gov/sra/sra-instant/reads/ByRun/sra/SRR/SRR519/SRR5194918/SRR5194918.sra,https://ftp.ncbi.nih.gov/sra/sra-instant/reads/ByRun/sra/SRR/SRR596/SRR5963777/SRR5963777.sra,https://ftp.ncbi.nih.gov/sra/sra-instant/reads/ByRun/sra/SRR/SRR596/SRR5963778/SRR5963778.sra	ftp://ftp.ncbi.nlm.nih.gov/geo/samples/GSM2464nnn/GSM2464845/suppl/GSM2464845_RRBS_2016.NC-P-66.mhbs.haploInfo.bed.gz	NA	NA	NA	NA	NA	NA	NA	55.9648	no	RRBS (5mc)
cf-m-0432	cfDNA	5815027	19.7778	3.37162	0.700777	GSM2464849	healthy	28263317	RRBS	DNA methylation	Bisulfite-Seq	plasma	GEO/SRA	https://ftp.ncbi.nih.gov/sra/sra-instant/reads/ByRun/sra/SRR/SRR519/SRR5194922/SRR5194922.sra,https://ftp.ncbi.nih.gov/sra/sra-instant/reads/ByRun/sra/SRR/SRR596/SRR5963785/SRR5963785.sra,https://ftp.ncbi.nih.gov/sra/sra-instant/reads/ByRun/sra/SRR/SRR596/SRR5963786/SRR5963786.sra	ftp://ftp.ncbi.nlm.nih.gov/geo/samples/GSM2464nnn/GSM2464849/suppl/GSM2464849_RRBS_2016.NC-P-70.mhbs.haploInfo.bed.gz	NA	NA	NA	NA	NA	NA	NA	60.0247	no	RRBS (5mc)
cf-m-0438	cfDNA	6082857	20.6887	3.5081	0.693697	GSM2464855	healthy	28263317	RRBS	DNA methylation	Bisulfite-Seq	plasma	GEO/SRA	https://ftp.ncbi.nih.gov/sra/sra-instant/reads/ByRun/sra/SRR/SRR519/SRR5194928/SRR5194928.sra,https://ftp.ncbi.nih.gov/sra/sra-instant/reads/ByRun/sra/SRR/SRR596/SRR5963797/SRR5963797.sra,https://ftp.ncbi.nih.gov/sra/sra-instant/reads/ByRun/sra/SRR/SRR596/SRR5963798/SRR5963798.sra	ftp://ftp.ncbi.nlm.nih.gov/geo/samples/GSM2464nnn/GSM2464855/suppl/GSM2464855_RRBS_2016.NC-P-76.mhbs.haploInfo.bed.gz	NA	NA	NA	NA	NA	NA	NA	58.8209	no	RRBS (5mc)
cf-m-0441	cfDNA	5164297	17.5646	3.09954	0.719216	GSM2464858	healthy	28263317	RRBS	DNA methylation	Bisulfite-Seq	plasma	GEO/SRA	https://ftp.ncbi.nih.gov/sra/sra-instant/reads/ByRun/sra/SRR/SRR519/SRR5194931/SRR5194931.sra,https://ftp.ncbi.nih.gov/sra/sra-instant/reads/ByRun/sra/SRR/SRR596/SRR5963803/SRR5963803.sra,https://ftp.ncbi.nih.gov/sra/sra-instant/reads/ByRun/sra/SRR/SRR596/SRR5963804/SRR5963804.sra	ftp://ftp.ncbi.nlm.nih.gov/geo/samples/GSM2464nnn/GSM2464858/suppl/GSM2464858_RRBS_2016.NC-P-79.mhbs.haploInfo.bed.gz	NA	NA	NA	NA	NA	NA	NA	63.4224	no	RRBS (5mc)
