# Supplementary material for: Integrative analysis of DNA methylomes reveals novel cell-free biomarkers in lung adenocarcinoma
Source: Front Genet. 2023 Jun 16;14:1175784. doi: 10.3389/fgene.2023.1175784 (PMC10311559; doi:10.3389/fgene.2023.1175784)
Supplement: Supplementary file 3 [file Table4.XLS]

chrom	start	end	q-value	mean methylation difference	#CpGs	p (MWU)	p (2D KS)	mean normal	mean cancer
chr1	567238	567239	1	0.138782	1	0.32392	1	0.22922	0.090435
chr1	830625	830626	1	0.132549	1	0.20542	1	0.93913	0.80658
chr1	849153	849154	1	0.101884	1	0.43742	1	0.73588	0.63399
chr1	849206	849207	1	-0.146576	1	0.11227	1	0.59006	0.73663
chr1	852015	852016	1	0.113699	1	0.25414	1	0.30802	0.19433
chr1	845246	845408	0.78068	0.107067	8	0.0087991	0.02702	0.50699	0.39992
chr1	864818	864879	0.90155	0.113557	2	0.0071112	0.034654	0.89292	0.77936
chr1	865537	865538	1	0.30537	1	0.00098386	1	0.83291	0.52755
chr1	869227	869228	1	0.232586	1	0.035223	1	0.58128	0.3487
chr1	907088	907337	0.031623	0.105515	7	2.42E-05	0.00014375	0.81595	0.71043
chr1	917694	917695	1	0.122594	1	0.07673	1	0.68026	0.55767
chr1	920354	920355	1	-0.11916	1	0.18147	1	0.68604	0.8052
chr1	932560	932561	1	0.107736	1	0.62929	1	0.79354	0.6858
chr1	896242	896243	1	-0.173913	1	0.82831	1	1.71E-07	0.17391
chr1	944199	944203	0.95578	0.144476	2	0.0024514	0.038367	0.91522	0.77075
chr1	960267	960268	1	0.106146	1	0.0083524	1	0.77146	0.66532
chr1	969236	969237	1	0.167933	1	0.030637	1	0.23473	0.066801
chr1	969683	969693	0.79101	-0.125115	2	0.012493	0.027709	0.045972	0.17109
chr1	997718	997719	1	0.104637	1	0.19079	1	0.55638	0.45174
chr1	995966	996098	0.36594	0.140127	4	0.011589	0.0072565	0.49087	0.35075
chr1	996478	996479	1	-0.111171	1	0.57094	1	0.74248	0.85365
chr1	1008641	1008642	1	0.125879	1	0.050953	1	0.71426	0.58838
chr1	1016863	1016864	1	0.140107	1	0.0022339	1	0.9233	0.78319
chr1	1019049	1019050	1	0.17049	1	0.043193	1	0.84078	0.67029
chr1	1004970	1004971	1	-0.120897	1	0.021354	1	0.060976	0.18187
chr1	1004992	1005006	0.80591	-0.13886	2	0.0036132	0.028522	0.18107	0.31993
chr1	1005189	1005190	1	-0.125964	1	0.31038	1	0.75708	0.88305
chr1	1050580	1050597	1	0.117318	2	0.14293	0.24849	0.41423	0.29691
chr1	1076335	1076336	1	0.173642	1	0.069993	1	0.57166	0.39802
chr1	1068043	1068194	0.0032777	0.119404	7	9.64E-07	5.26E-06	0.87338	0.75397
chr1	1080261	1080295	0.84226	-0.151326	3	0.0053725	0.030897	0.29115	0.44247
chr1	1085762	1085791	0.20368	0.118518	3	0.0029725	0.0027292	0.78471	0.66619
chr1	1094143	1094144	1	-0.194005	1	0.043193	1	0.59022	0.78422
chr1	1096646	1096647	1	0.168518	1	0.089127	1	0.93904	0.77052
chr1	1104109	1104110	1	0.114602	1	0.10309	1	0.63811	0.52351
chr1	1135849	1135955	0.20706	0.100312	6	0.0031066	0.0028009	0.68463	0.58432
chr1	1102940	1102941	1	-0.141418	1	0.13619	1	0.39301	0.53443
chr1	1140679	1140692	1	-0.158239	2	0.0065992	0.049574	0.73899	0.89723
chr1	1143730	1143759	1	-0.108163	4	0.010269	0.19519	0.38934	0.4975
chr1	1145357	1145358	1	-0.150575	1	0.10017	1	0.47441	0.62498
chr1	1145401	1145478	0.39895	0.141441	3	0.00047771	0.0084038	0.8031	0.66166
chr1	1149159	1149179	1	0.139835	2	0.041743	0.10843	0.25808	0.11824
chr1	1155871	1155872	1	0.14554	1	0.17694	1	0.76163	0.61609
chr1	1173299	1173342	0.352	-0.170902	3	0.0017305	0.006789	0.4072	0.57811
chr1	1176278	1176279	1	0.131549	1	0.1399	1	0.54966	0.41811
chr1	1175226	1175227	1	0.109652	1	0.23708	1	0.80359	0.69394
chr1	1175306	1175307	1	-0.122656	1	0.22084	1	0.53207	0.65473
chr1	1175320	1175321	1	0.109953	1	0.18147	1	0.64782	0.53787
chr1	1186340	1186357	1	0.108605	2	0.055252	0.17297	0.86223	0.75363
chr1	1188040	1188041	1	0.365478	1	7.73E-05	1	0.80237	0.43689
chr1	1208357	1208370	1	0.10322	2	0.29472	0.31506	0.23707	0.13385
chr1	1227187	1227188	1	0.136827	1	0.10914	1	0.83893	0.7021
chr1	1227486	1227508	0.62751	-0.130688	3	0.0060343	0.018323	0.30316	0.43385
chr1	1248155	1248156	1	-0.111646	1	0.12898	1	0.87831	0.98995
chr1	1254441	1254442	1	-0.103785	1	0.21047	1	0.049512	0.1533
chr1	1268984	1268985	1	0.165047	1	0.059847	1	0.93774	0.7727
chr1	1272506	1272507	1	-0.116357	1	0.34494	1	0.87654	0.99289
chr1	1245105	1245124	0.59698	0.120776	3	0.0058381	0.016834	0.83376	0.71299
chr1	1286830	1286882	0.32925	0.11991	4	0.0095625	0.0060658	0.44739	0.32748
chr1	1285180	1285181	1	0.118078	1	0.13255	1	0.13434	0.016261
chr1	1292583	1292626	0.35177	0.101009	4	0.005624	0.0067794	0.79715	0.69614
chr1	1294189	1294190	1	-0.167077	1	0.025634	1	0.11536	0.28244
chr1	1294195	1294196	1	-0.195719	1	0.050953	1	0.37554	0.57126
chr1	1290464	1290486	0.19524	-0.116849	7	7.67E-05	0.0025378	0.19294	0.30979
chr1	1309024	1309083	1	0.106456	2	0.037003	0.042051	0.91319	0.80673
chr1	1333906	1333907	1	-0.101418	1	0.011552	1	0.12479	0.2262
chr1	1358224	1358225	1	0.102082	1	0.081509	1	0.38416	0.28208
chr1	1367128	1367129	1	0.143382	1	0.032861	1	0.70335	0.55997
chr1	1369143	1369158	1	0.148559	2	0.051572	0.084855	0.38791	0.23935
chr1	1363626	1363627	1	-0.12566	1	0.54276	1	0.70596	0.83162
chr1	1375850	1375967	0.024155	0.198162	6	6.27E-08	9.54E-05	0.66081	0.46265
chr1	1377020	1377051	1	0.114388	2	0.06187	0.20207	0.48919	0.3748
chr1	1375314	1375315	1	0.107226	1	0.097308	1	0.88079	0.77356
chr1	1375363	1375364	1	0.106003	1	0.065777	1	0.94499	0.83899
chr1	1387347	1387348	1	0.10358	1	0.23158	1	0.82697	0.72339
chr1	1355739	1355740	1	-0.109266	1	0.07673	1	1.22E-07	0.10927
chr1	1355851	1355958	0.17391	0.112871	13	0.00035927	0.0020959	0.42898	0.31611
chr1	1398063	1398101	0.4709	-0.142557	3	0.10237	0.011211	0.57866	0.72122
chr1	1534002	1534003	1	-0.106299	1	0.12208	1	0.86211	0.96841
chr1	1556787	1556841	1	0.10129	2	0.0481	0.06143	0.74822	0.64693
chr1	1563879	1563880	1	0.112999	1	0.11227	1	0.89696	0.78396
chr1	1566881	1566895	0.97443	-0.102939	2	0.45633	0.039623	0.074471	0.17741
chr1	1567289	1567290	1	0.10034	1	0.11547	1	0.20041	0.10007
chr1	1567631	1567632	1	0.121301	1	0.15555	1	0.1564	0.035103
chr1	1567819	1567820	1	0.143525	1	0.037727	1	0.17764	0.03411
chr1	1609053	1609065	0.9429	-0.125807	3	0.010091	0.037469	0.76848	0.89429
chr1	1690339	1690340	1	0.125162	1	0.21561	1	0.4621	0.33694
chr1	1691264	1691265	1	0.119501	1	0.01705	1	0.95459	0.83509
chr1	1695754	1695803	0.087419	-0.168646	3	0.00028233	0.00068786	0.26381	0.43245
chr1	1779588	1779589	1	0.106353	1	0.85018	1	0.87756	0.77121
chr1	1849854	1849855	1	0.112056	1	0.04466	1	0.93734	0.82528
chr1	1859483	1859840	0.54922	0.107561	6	0.0045373	0.014616	0.74406	0.6365
chr1	1860188	1860189	1	-0.125294	1	0.26598	1	0.67949	0.80478
chr1	1860195	1860218	0.047183	0.160173	3	5.17E-05	0.00026151	0.88537	0.7252
chr1	1871794	1871830	1	0.101584	3	0.048942	0.11776	0.90304	0.80146
chr1	1897210	1897211	1	0.108244	1	0.086526	1	0.92024	0.812
chr1	1900968	1901073	0.15605	0.100631	3	0.0011789	0.0017523	0.91138	0.81075
chr1	1916805	1916806	1	0.11403	1	0.083987	1	0.93406	0.82003
chr1	1917354	1917355	1	0.240092	1	0.0094452	1	0.67849	0.4384
chr1	1928086	1928087	1	0.130075	1	0.01771	1	0.88573	0.75565
chr1	1928124	1928125	1	-0.119895	1	0.33784	1	0.49214	0.61204
chr1	1946687	1946688	1	0.1106	1	0.2782	1	0.60791	0.49731
chr1	1958221	1958230	1	-0.109646	2	0.19493	0.58406	0.71506	0.82471
chr1	1963793	1963794	1	0.13142	1	0.0070717	1	0.90958	0.77816
chr1	1976113	1976114	1	-0.209926	1	0.0026885	1	0.11153	0.32146
chr1	1976644	1976645	1	0.222815	1	0.0023404	1	0.32289	0.10007
chr1	2023802	2023803	1	0.218307	1	0.0021318	1	0.95482	0.73652
chr1	2025610	2025611	1	0.111017	1	0.0083524	1	0.95819	0.84718
chr1	2043381	2043382	1	0.15502	1	0.20542	1	0.79101	0.63599
chr1	2060235	2060236	1	-0.177181	1	0.057972	1	0.79654	0.97372
chr1	2080382	2080439	0.019752	-0.17899	4	3.56E-06	6.96E-05	0.095745	0.27473
chr1	2090703	2090704	1	0.127748	1	0.1725	1	0.90344	0.77569
chr1	2103057	2103058	1	0.135503	1	0.37428	1	0.97242	0.83691
chr1	2121957	2122024	0.90814	0.137664	2	0.0055876	0.035142	0.91866	0.781
chr1	1981485	1981486	1	-0.130435	1	0.87217	1	1.22E-07	0.13043
chr1	1982733	1982734	1	-0.145526	1	0.11547	1	0.15286	0.29839
chr1	1983359	1983360	1	0.266876	1	0.00017207	1	0.94408	0.67721
chr1	2137683	2137684	1	-0.125323	1	0.1725	1	0.47054	0.59586
chr1	2147442	2147443	1	0.141261	1	0.022156	1	0.95537	0.81411
chr1	2162003	2162004	1	0.158995	1	0.041768	1	0.60913	0.45013
chr1	2164698	2164699	1	-0.158467	1	0.27204	1	0.49173	0.6502
chr1	2166863	2166864	1	-0.173633	1	0.030637	1	0.36768	0.54132
chr1	2165458	2165459	1	-0.108119	1	0.1725	1	0.1266	0.23472
chr1	2165823	2165824	1	-0.133196	1	0.62929	1	0.040717	0.17391
chr1	2169989	2169990	1	0.201307	1	0.01771	1	0.93692	0.73562
chr1	2158357	2158358	1	-0.104306	1	0.086526	1	0.17993	0.28424
chr1	2179705	2179706	1	-0.1461	1	0.043193	1	0.7754	0.9215
chr1	2203596	2203648	0.037159	0.162802	4	3.78E-06	0.00018138	0.86303	0.70023
chr1	2230346	2230347	1	-0.203042	1	0.021354	1	0.77065	0.97369
chr1	2229477	2229478	1	0.1192	1	0.24267	1	0.76989	0.65069
chr1	2245625	2245626	1	-0.123823	1	0.16814	1	0.737	0.86082
chr1	2237898	2237904	0.18438	0.134445	2	0.00052769	0.0023123	0.94283	0.80839
chr1	2253849	2253893	0.045228	0.183613	6	0.00075965	0.00024306	0.47257	0.28895
chr1	2287182	2287217	0.36448	0.150445	2	0.0010656	0.0072086	0.91362	0.76318
chr1	2288396	2288397	1	0.13853	1	0.18147	1	0.85222	0.71369
chr1	2288416	2288417	1	0.223082	1	0.0021318	1	0.87302	0.64994
chr1	2279433	2279479	1	0.122555	2	0.013395	0.078919	0.86168	0.73913
chr1	2343348	2343349	1	0.111418	1	0.23158	1	0.36659	0.25517
chr1	2349487	2349488	1	0.101822	1	0.32392	1	0.63261	0.53079
chr1	2343914	2343915	1	0.132522	1	0.14757	1	0.15135	0.018831
chr1	2366226	2366227	1	-0.164983	1	0.02384	1	0.20367	0.36865
chr1	2364196	2364197	1	0.113663	1	0.30376	1	0.73627	0.62261
chr1	2364259	2364264	1	-0.101292	2	0.086661	0.056694	0.51994	0.62123
chr1	2364297	2364298	1	0.13902	1	0.036457	1	0.82492	0.6859
chr1	2364318	2364319	1	0.104355	1	0.12898	1	0.88138	0.77702
chr1	2368497	2368498	1	0.151367	1	0.081509	1	0.91649	0.76512
chr1	2377970	2377971	1	-0.1071	1	0.3668	1	0.35796	0.46506
chr1	2379689	2379690	1	-0.164599	1	0.067858	1	0.39192	0.55652
chr1	2384303	2384379	1	0.102536	2	0.015375	0.085707	0.85653	0.75399
chr1	2385479	2385480	1	0.149299	1	0.0030834	1	0.97537	0.82607
chr1	2386610	2386611	1	0.111393	1	0.00084664	1	0.96101	0.84962
chr1	2389923	2389948	0.014824	0.100111	3	6.58E-05	4.61E-05	0.89218	0.79207
chr1	2390816	2390817	1	0.100938	1	0.27204	1	0.54444	0.4435
chr1	2391434	2391502	0.83334	0.123134	3	0.013214	0.030346	0.63331	0.51018
chr1	2399193	2399194	1	0.209737	1	0.018391	1	0.542	0.33226
chr1	2399260	2399261	1	0.118184	1	0.032861	1	0.89195	0.77376
chr1	2409519	2409558	0.012731	0.186177	3	2.29E-05	3.72E-05	0.82201	0.63583
chr1	2429947	2429948	1	0.318907	1	1.92E-05	1	0.94641	0.6275
chr1	2431285	2431286	1	-0.163074	1	0.11227	1	0.54377	0.70684
chr1	2375801	2375859	0.27819	0.108918	3	0.0029988	0.0045587	0.7846	0.67568
chr1	2437703	2437704	1	0.128852	1	0.02384	1	0.88065	0.75179
chr1	2435150	2435215	0.015882	0.105282	6	3.63E-05	5.04E-05	0.72536	0.62008
chr1	2447896	2447897	1	0.139933	1	0.0070717	1	0.97766	0.83773
chr1	2462988	2462989	1	0.100359	1	0.54276	1	0.79079	0.69043
chr1	2476467	2476530	1	0.106614	3	0.021487	0.086148	0.63876	0.53215
chr1	2475251	2475305	0.70235	0.134942	7	0.00039008	0.022254	0.38035	0.2454
chr1	2488509	2488510	1	0.12444	1	0.49739	1	0.12932	0.004876
chr1	2461739	2461751	1	0.115549	3	0.18973	0.60726	0.14255	0.027004
chr1	2493787	2493788	1	0.108579	1	0.0067804	1	0.96341	0.85484
chr1	2496055	2496179	0.63294	0.131703	3	0.0048993	0.01856	0.87562	0.74392
chr1	2519794	2519795	1	-0.104378	1	0.10914	1	0.87358	0.97796
chr1	2524788	2524872	0.32657	0.111747	4	0.0025531	0.0059774	0.75993	0.64818
chr1	2524232	2524233	1	0.109973	1	0.27204	1	0.53097	0.42099
chr1	2535418	2535679	0.47787	0.100909	3	0.0013206	0.011527	0.90119	0.80028
chr1	2541840	2541936	0.35073	0.126947	4	0.00013391	0.0067437	0.84602	0.71908
chr1	2537584	2537585	1	0.14673	1	0.021354	1	1	0.85327
chr1	2542752	2542753	1	-0.149134	1	0.081509	1	0.1464	0.29554
chr1	2561053	2561081	1	0.103964	2	0.13627	0.13819	0.4582	0.35423
chr1	2575356	2575357	1	-0.132403	1	0.097308	1	0.27565	0.40806
chr1	2575637	2575774	0.90483	0.100035	4	0.0052701	0.034867	0.9358	0.83576
chr1	2575809	2575810	1	-0.122648	1	0.15967	1	0.83076	0.95341
chr1	2586218	2586294	1	0.125207	2	0.10334	0.070893	0.39573	0.27053
chr1	2615742	2615743	1	0.139202	1	0.013007	1	0.65225	0.51304
chr1	2629139	2629249	1	0.123628	2	0.0065008	0.071184	0.64602	0.52239
chr1	2689766	2689867	0.12595	0.157311	5	3.32E-07	0.0012445	0.56296	0.40565
chr1	2705311	2705312	1	0.166084	1	0.031733	1	0.78051	0.61442
chr1	2703574	2703575	1	0.104623	1	0.35942	1	0.73563	0.63101
chr1	2722676	2722677	1	0.126953	1	0.072183	1	0.94822	0.82126
chr1	2725009	2725010	1	0.113966	1	0.054368	1	0.86243	0.74847
chr1	2739721	2739722	1	0.106682	1	0.07909	1	0.93206	0.82538
chr1	2740686	2740763	1	0.111851	2	0.12861	0.15447	0.4892	0.37735
chr1	2752012	2752013	1	0.22443	1	0.069993	1	0.9188	0.69437
chr1	2766130	2766165	1	0.103521	2	0.043778	0.10869	0.88836	0.78484
chr1	2778594	2778855	0.0047158	0.17638	3	2.24E-05	8.77E-06	0.77278	0.5964
chr1	2777157	2777213	0.21933	0.101159	3	0.00063908	0.0030732	0.97619	0.87503
chr1	2784665	2784944	0.078154	0.147323	3	2.68E-05	0.00057984	0.91897	0.77165
chr1	2790016	2790017	1	0.147479	1	0.052637	1	0.89729	0.74982
chr1	2786162	2786220	0.5135	0.140663	4	0.0031226	0.013038	0.89097	0.75031
chr1	2791905	2791924	1	0.121036	3	0.0095521	0.1183	0.91485	0.79381
chr1	2795416	2795417	1	0.190733	1	0.032861	1	0.75374	0.563
chr1	2792583	2792611	1	0.130412	2	0.023849	0.060396	0.72083	0.59042
chr1	2804568	2804569	1	0.157557	1	0.11227	1	0.48817	0.33061
chr1	2817691	2817715	1	0.15034	2	0.0083651	0.11306	0.90214	0.7518
chr1	2823783	2823876	0.6758	0.123388	5	0.00075752	0.020819	0.90344	0.78005
chr1	2828729	2828730	1	0.143909	1	0.25414	1	0.76279	0.61888
chr1	2849904	2850091	0.69429	0.102792	3	0.012721	0.02181	0.86397	0.76118
chr1	2850110	2850111	1	-0.272715	1	0.012505	1	0.46902	0.74174
chr1	2850141	2850262	0.00073397	0.163552	4	4.66E-08	6.73E-07	0.88323	0.71968
chr1	2865723	2865801	0.15679	0.107907	3	0.00017487	0.0017689	0.9204	0.81249
chr1	2887233	2887234	1	0.100622	1	0.38185	1	0.93682	0.8362
chr1	2889236	2889237	1	0.100541	1	0.29723	1	0.90652	0.80597
chr1	2896564	2896565	1	0.102288	1	0.2782	1	0.95283	0.85054
chr1	2898717	2898783	0.81515	0.102135	3	0.013314	0.029144	0.91359	0.81146
chr1	2901139	2901145	1	0.167962	2	0.0067999	0.045634	0.94536	0.7774
chr1	2900569	2900570	1	0.21935	1	0.094517	1	0.80108	0.58173
chr1	2899755	2899769	1	0.105427	3	0.011079	0.059679	0.9734	0.86797
chr1	2899833	2900081	1	0.106906	2	0.010542	0.1035	0.90124	0.79433
chr1	2920018	2920041	1	0.147541	2	0.043778	0.049763	0.82935	0.68181
chr1	2939244	2939255	1	0.109118	2	0.0065008	0.052416	0.94514	0.83602
chr1	2947439	2947440	1	0.10617	1	0.014065	1	0.88991	0.78374
chr1	2948605	2948939	0.029087	0.111593	3	9.03E-05	0.0001277	0.9301	0.81851
chr1	2947028	2947067	0.10019	0.13787	4	1.96E-05	0.0008521	0.92793	0.79006
chr1	2996631	2996687	0.46418	0.130099	4	0.003343	0.01088	0.55395	0.42385
chr1	2999135	2999136	1	0.108256	1	0.27204	1	0.89217	0.78391
chr1	3010139	3010140	1	-0.125022	1	0.26598	1	0.74577	0.8708
chr1	3010220	3010221	1	-0.125124	1	0.29079	1	0.33748	0.46261
chr1	3013185	3013186	1	0.182563	1	0.07673	1	0.18256	1.74E-07
chr1	3015432	3015483	1	0.100742	2	0.066882	0.12598	0.96071	0.85997
chr1	2989743	2989744	1	0.103271	1	0.55207	1	0.25437	0.1511
chr1	2989832	2989844	1	-0.129771	2	0.19153	0.40767	0.11823	0.24801
chr1	2990092	2990093	1	0.107758	1	0.25414	1	0.1315	0.023742
chr1	3017483	3017610	0.034933	0.115608	3	4.00E-05	0.00016595	0.92133	0.80573
chr1	3033775	3033776	1	0.124448	1	0.052637	1	0.95866	0.83421
chr1	3038123	3038124	1	0.10435	1	0.094517	1	0.89763	0.79328
chr1	3042126	3042131	0.92108	0.136559	2	0.002043	0.035925	0.95961	0.82305
chr1	3049361	3049399	1	0.115852	2	0.066146	0.076481	0.64212	0.52627
chr1	3052500	3052514	1	0.109019	3	0.062007	0.22165	0.7916	0.68258
chr1	3056113	3056571	0.011426	0.107938	8	1.15E-06	3.17E-05	0.81325	0.70531
chr1	3070724	3070725	1	0.144795	1	0.052637	1	0.97073	0.82594
chr1	3081214	3081219	1	0.108975	2	0.15844	0.63858	0.96075	0.85178
chr1	3091356	3091357	1	-0.110966	1	0.18147	1	0.071359	0.18233
chr1	3111848	3111890	1	0.105332	2	0.012493	0.060215	0.8952	0.78987
chr1	3105083	3105199	0.050617	0.129541	9	3.27E-05	0.00029013	0.60424	0.4747
chr1	3124532	3124533	1	0.238282	1	0.0036922	1	0.92992	0.69164
chr1	3144358	3144359	1	0.148016	1	0.015795	1	0.81462	0.66661
chr1	3148453	3148478	0.34926	0.124947	2	0.00062254	0.0067033	0.90234	0.77739
chr1	3160131	3160153	1	0.118821	2	0.013395	0.10348	0.94858	0.82976
chr1	3184764	3184765	1	0.119916	1	0.069993	1	0.97356	0.85365
chr1	3180823	3181186	0.070392	0.128792	4	9.83E-05	0.00048755	0.91256	0.78377
chr1	3187642	3187716	0.046651	0.161275	4	7.50E-05	0.00025685	0.7973	0.63602
chr1	3189542	3189590	0.2511	0.124236	2	0.004036	0.0038432	0.89043	0.76619
chr1	3193001	3193002	1	0.116514	1	0.1437	1	0.9567	0.84019
chr1	3192113	3192176	0.39841	0.129686	3	0.0017954	0.0083715	0.89244	0.76275
chr1	3188710	3189029	0.012828	0.11631	7	9.05E-06	3.76E-05	0.90122	0.78491
chr1	3199410	3199411	1	0.111181	1	0.050953	1	0.96865	0.85747
chr1	3200390	3200391	1	0.126921	1	0.19558	1	0.6876	0.56068
chr1	3203831	3203832	1	0.106362	1	0.26598	1	0.79433	0.68797
chr1	3206389	3206432	0.69733	0.104953	2	0.002886	0.021989	0.95053	0.84558
chr1	3204451	3204471	1	0.111622	2	0.0481	0.17523	0.94831	0.83668
chr1	3207299	3207300	1	0.101212	1	0.039036	1	0.90687	0.80565
chr1	3208853	3208882	0.032001	0.123208	5	4.93E-06	0.00014643	0.88979	0.76658
chr1	3210599	3210616	1	0.106075	2	0.023543	0.18363	0.87118	0.76511
chr1	3255100	3255101	1	-0.111938	1	0.083987	1	0.43739	0.54932
chr1	3255186	3255187	1	0.103273	1	0.097308	1	0.67645	0.57318
chr1	3267814	3267815	1	-0.131436	1	0.15555	1	0.46677	0.59821
chr1	3270628	3270655	0.68198	0.132032	2	0.021209	0.021162	0.95718	0.82515
chr1	3274199	3274234	1	0.132591	3	0.019288	0.16256	0.47788	0.34528
chr1	3274717	3274718	1	0.170669	1	0.063749	1	0.73699	0.56632
chr1	3286063	3286130	1	0.124673	4	0.11336	0.10123	0.92248	0.79781
chr1	3300098	3300099	1	-0.109728	1	0.3668	1	0.82478	0.9345
chr1	3300133	3300169	0.86059	0.130096	2	0.028523	0.032013	0.83497	0.70487
chr1	3304130	3304217	5.61E-05	0.101536	6	7.27E-09	2.52E-08	0.9543	0.85276
chr1	3309786	3309793	0.46589	0.167436	2	0.0018789	0.010987	0.61046	0.44303
chr1	3319036	3319037	1	0.127651	1	0.12549	1	0.61243	0.48478
chr1	3319040	3319041	1	0.111502	1	0.059847	1	0.84107	0.72957
chr1	3325353	3325354	1	0.116411	1	0.04466	1	1	0.88359
chr1	3326942	3327117	0.013555	0.188967	4	8.90E-08	4.06E-05	0.8774	0.68844
chr1	3336941	3336942	1	0.100401	1	0.067858	1	0.87482	0.77442
chr1	3337478	3337479	1	0.100087	1	0.22616	1	0.95166	0.85157
chr1	3329040	3329152	0.18408	0.106354	7	0.00047004	0.0023052	0.92061	0.81425
chr1	3329227	3329228	1	-0.107134	1	0.7529	1	0.87732	0.98445
chr1	3347991	3347994	0.020614	0.154822	2	0.00041422	7.47E-05	0.92091	0.76608
chr1	3358809	3358810	1	0.121458	1	0.15555	1	0.87526	0.7538
chr1	3373793	3373794	1	0.138563	1	0.021354	1	0.93568	0.79712
chr1	3388195	3388196	1	0.146438	1	0.056146	1	0.64717	0.50074
chr1	3390218	3390263	1	0.145154	3	0.0059354	0.058675	0.84373	0.69858
chr1	3385574	3385575	1	0.19516	1	0.00053418	1	0.95307	0.75791
chr1	3385906	3385907	1	-0.135311	1	0.10608	1	0.60734	0.74265
chr1	3396773	3396774	1	0.209522	1	0.001604	1	0.85618	0.64666
chr1	3397144	3397145	1	-0.115894	1	0.38951	1	0.48602	0.60191
chr1	3395281	3395289	1	0.130068	2	0.040756	0.16852	0.77741	0.64734
chr1	3412543	3412544	1	-0.150404	1	0.024723	1	0.17744	0.32785
chr1	3412574	3412587	1	-0.156073	2	0.030755	0.070999	0.46196	0.61803
chr1	3433612	3433644	0.06246	-0.133492	2	0.00070703	0.00040053	0.21257	0.34606
chr1	3437074	3437075	1	0.133668	1	0.10309	1	0.92601	0.79234
chr1	3458709	3458710	1	0.133378	1	0.20045	1	0.65822	0.52484
chr1	3464047	3464048	1	0.129421	1	0.019824	1	0.91403	0.78461
chr1	3455853	3455854	1	0.13988	1	0.037727	1	0.76178	0.6219
chr1	3456483	3456503	1	-0.108427	3	0.048632	0.12516	0.72197	0.8304
chr1	3464961	3464962	1	0.105723	1	0.010243	1	0.9644	0.85868
chr1	3459818	3460133	1	-0.108722	3	0.056892	0.089296	0.77756	0.88628
chr1	3473504	3473505	1	0.125354	1	0.061773	1	0.87836	0.753
chr1	3484271	3484272	1	0.107435	1	0.11227	1	0.95702	0.84959
chr1	3506028	3506029	1	0.144241	1	0.097308	1	0.79467	0.65043
chr1	3510155	3510243	1	0.175771	2	0.0054195	0.05618	0.5391	0.36333
chr1	3511877	3511878	1	0.142394	1	0.11227	1	0.95415	0.81176
chr1	3511963	3512046	1	0.113101	2	0.035673	0.12258	0.86842	0.75532
chr1	3517740	3517741	1	-0.118036	1	0.16386	1	0.53797	0.656
chr1	3518533	3518534	1	-0.195853	1	0.032861	1	0.73241	0.92826
chr1	3518742	3518760	1	0.117404	2	0.21811	0.05918	0.40026	0.28286
chr1	3514918	3514921	1	-0.123757	2	0.010245	0.060585	0.12255	0.2463
chr1	3515052	3515053	1	0.139246	1	0.097308	1	0.69844	0.55919
chr1	3523267	3523301	1	0.107637	4	0.0070007	0.079369	0.95404	0.8464
chr1	3534421	3534469	0.57443	0.127015	2	0.0051759	0.015826	0.90666	0.77964
chr1	3527802	3527803	1	-0.115365	1	0.26598	1	1.95E-07	0.11536
chr1	3574254	3574255	1	0.102689	1	0.13619	1	0.64275	0.54006
chr1	3588129	3588160	0.093784	0.103676	3	0.00028233	0.00077002	0.9496	0.84593
chr1	3590654	3590655	1	0.157745	1	0.086526	1	0.79841	0.64066
chr1	3593811	3593812	1	-0.211292	1	0.0076882	1	0.16913	0.38042
chr1	3606041	3606050	1	0.102293	2	0.074618	0.20472	0.66491	0.56262
chr1	3630188	3630189	1	0.131736	1	0.022156	1	0.89956	0.76783
chr1	3635030	3635069	0.0041889	0.200092	3	4.81E-06	7.42E-06	0.81836	0.61827
chr1	3644053	3644100	0.753	0.16233	3	0.013518	0.025247	0.2746	0.11227
chr1	3644276	3644277	1	0.114539	1	0.089127	1	0.77944	0.6649
chr1	3684110	3684111	1	0.106989	1	0.065777	1	0.9878	0.88082
chr1	3691195	3691196	1	0.278429	1	9.75E-05	1	0.74624	0.46781
chr1	3691697	3691758	0.17882	0.219473	2	0.0001704	0.0021918	0.69691	0.47744
chr1	3706650	3706651	1	-0.113955	1	0.21047	1	0.83195	0.94591
chr1	3717984	3717985	1	-0.115555	1	0.16386	1	0.85259	0.96815
chr1	3718020	3718021	1	0.151674	1	0.081509	1	0.46425	0.31258
chr1	3736482	3736483	1	0.249996	1	0.01202	1	0.76648	0.51648
chr1	3782235	3782236	1	0.109879	1	0.02384	1	0.97228	0.86241
chr1	4005440	4005441	1	0.133308	1	0.15967	1	0.5088	0.37549
chr1	4015011	4015081	0.00093243	0.143992	5	8.20E-07	9.45E-07	0.75393	0.60994
chr1	4018628	4018629	1	0.136636	1	0.067858	1	0.68362	0.54699
chr1	4027082	4027083	1	0.230941	1	0.015199	1	0.47369	0.24274
chr1	4029406	4029407	1	0.114358	1	0.31711	1	0.82321	0.70885
chr1	4038422	4038423	1	0.105831	1	0.43742	1	0.87157	0.76574
chr1	4065268	4065269	1	0.1368	1	0.15967	1	0.92141	0.78461
chr1	4065285	4065286	1	0.157386	1	0.12208	1	0.76754	0.61015
chr1	4093525	4093600	0.23937	0.12005	3	0.0022546	0.0035654	0.75198	0.63193
chr1	4093623	4093624	1	-0.209265	1	0.050953	1	0.68075	0.89002
chr1	4117394	4117395	1	0.127265	1	0.16386	1	0.9208	0.79353
chr1	4150373	4150374	1	0.103588	1	0.11874	1	0.92063	0.81704
chr1	4167993	4167994	1	0.130814	1	0.07673	1	0.94477	0.81396
chr1	4179163	4179164	1	0.129368	1	0.18609	1	0.62923	0.49986
chr1	4192537	4192555	1	-0.130856	2	0.043778	0.15154	0.47247	0.60332
chr1	4198152	4198153	1	0.238427	1	0.011552	1	0.49165	0.25322
chr1	4280060	4280092	1	0.100491	2	0.018331	0.064069	0.82428	0.72378
chr1	4385918	4385919	1	-0.2619	1	0.12549	1	0.59658	0.85848
chr1	4416476	4416477	1	0.17454	1	0.031733	1	0.24048	0.065937
chr1	4416518	4416519	1	0.141737	1	0.063749	1	0.67184	0.5301
chr1	4485731	4485778	0.13799	0.133206	3	5.11E-05	0.0014313	0.88624	0.75303
chr1	4558256	4558257	1	0.190022	1	0.028543	1	0.89429	0.70427
chr1	4688440	4688496	1	0.114113	2	0.036112	0.097186	0.8701	0.75599
chr1	4710608	4710609	1	0.186039	1	0.039036	1	0.68522	0.49918
chr1	4710674	4710675	1	-0.113552	1	0.1725	1	0.19445	0.308
chr1	4732066	4732067	1	-0.10075	1	0.29723	1	0.78718	0.88793
chr1	4766653	4766654	1	-0.15291	1	0.19079	1	0.58808	0.74099
chr1	4766738	4766739	1	-0.103846	1	0.47116	1	0.83215	0.936
chr1	4771303	4771304	1	0.153885	1	0.032861	1	0.2191	0.065217
chr1	4771979	4771993	1	-0.122423	3	0.036537	0.068515	0.57011	0.69253
chr1	4800701	4800762	0.1521	0.114261	3	0.00069867	0.0016731	0.97642	0.86216
chr1	4807406	4807407	1	0.167252	1	0.0035305	1	0.89894	0.73169
chr1	4839550	4839551	1	0.124297	1	0.11874	1	0.9043	0.78
chr1	5018117	5018158	1	0.1202	2	0.014554	0.051444	0.86646	0.74626
chr1	5045280	5045329	0.79079	0.151909	2	0.010542	0.02765	0.76105	0.60914
chr1	5227689	5227731	0.31188	0.104144	3	0.0013082	0.0054985	0.89446	0.79031
chr1	5405755	5405756	1	0.155774	1	0.01705	1	0.82862	0.67285
chr1	5470429	5470430	1	0.222989	1	0.010243	1	0.96237	0.73938
chr1	5515038	5515039	1	-0.153853	1	0.29723	1	0.75435	0.9082
chr1	5712700	5712701	1	0.147095	1	0.02384	1	0.23393	0.086833
chr1	5731128	5731253	0.89857	0.13206	3	0.0056476	0.034432	0.8372	0.70514
chr1	5747717	5747818	1	0.106411	2	0.049235	0.077766	0.75929	0.65288
chr1	5780339	5780340	1	0.145357	1	0.032861	1	0.90681	0.76146
chr1	5786794	5786795	1	0.100159	1	0.094517	1	0.85284	0.75268
chr1	5795270	5795287	1	0.109688	2	0.08307	0.15608	0.77081	0.66112
chr1	5890680	5890681	1	0.145399	1	0.074428	1	0.94024	0.79484
chr1	5882919	5882975	1	0.104106	3	0.033949	0.12703	0.9257	0.8216
chr1	5924805	5924806	1	0.125379	1	0.15152	1	1	0.87462
chr1	5952006	5952007	1	-0.128121	1	0.39727	1	0.83068	0.95881
chr1	6093948	6094050	0.585	0.107629	2	0.0042973	0.016275	0.94934	0.84171
chr1	6107216	6107217	1	0.108329	1	0.074428	1	0.94828	0.83996
chr1	6101096	6101106	0.99201	-0.137574	2	0.015586	0.040851	0.38988	0.52745
chr1	6127064	6127140	0.57666	0.122823	2	0.0041648	0.015917	0.96804	0.84522
chr1	6143053	6143163	0.026689	0.114424	4	0.00010044	0.00011127	0.88101	0.76658
chr1	6171778	6171796	0.047337	0.112594	3	0.00018456	0.0002629	0.85815	0.74555
chr1	6218321	6218322	1	0.138307	1	0.035223	1	0.84123	0.70293
chr1	6187743	6187792	1	0.137436	2	0.18322	0.13329	0.39661	0.25918
chr1	6221039	6221040	1	0.107132	1	0.040382	1	0.85903	0.7519
chr1	6267522	6267523	1	0.216683	1	0.028543	1	0.76026	0.54358
chr1	6267535	6267536	1	0.135566	1	0.11874	1	0.88266	0.74709
chr1	6267664	6267665	1	-0.137558	1	0.12549	1	0.53935	0.67691
chr1	6272089	6272090	1	-0.102542	1	0.58048	1	0.83382	0.93636
chr1	6266285	6266286	1	0.114167	1	0.19558	1	0.17118	0.057013
chr1	6266763	6266764	1	-0.121278	1	0.061773	1	0.20633	0.32761
chr1	6266958	6266959	1	-0.145946	1	0.15555	1	0.63286	0.7788
chr1	6296629	6296642	1	0.11411	3	0.060508	0.10066	0.59592	0.48181
chr1	6304340	6304341	1	0.125242	1	0.049314	1	0.14663	0.021384
chr1	6239446	6239447	1	0.143577	1	0.23708	1	0.19808	0.054498
chr1	6330520	6330521	1	0.109966	1	0.089127	1	0.91288	0.80292
chr1	6330668	6330669	1	-0.120183	1	0.19079	1	0.57705	0.69723
chr1	6331862	6331863	1	0.137526	1	0.081509	1	0.7503	0.61277
chr1	6306519	6306520	1	0.150572	1	0.059847	1	0.18755	0.036975
chr1	6398732	6398733	1	0.188699	1	0.0070717	1	0.85223	0.66353
chr1	6485316	6485326	0.38803	0.147508	4	0.0028166	0.0080315	0.27234	0.12484
chr1	6485663	6485664	1	0.129399	1	0.010243	1	0.86054	0.73114
chr1	6487690	6487691	1	0.112989	1	0.2782	1	0.62185	0.50886
chr1	6504092	6504093	1	0.118665	1	0.022156	1	0.91662	0.79795
chr1	6521036	6521037	1	0.107764	1	0.21561	1	0.69315	0.58538
chr1	6535576	6535577	1	0.209856	1	0.015199	1	0.63788	0.42802
chr1	6558503	6558504	1	0.148433	1	0.0030834	1	0.90854	0.7601
chr1	6561227	6561228	1	0.138088	1	0.14757	1	0.90882	0.77074
chr1	6639717	6639738	0.10478	-0.101903	3	0.0002335	0.00091893	0.20571	0.30761
chr1	6657175	6657176	1	0.11094	1	0.15152	1	0.94605	0.83511
chr1	7079818	7079819	1	0.100502	1	0.21047	1	0.74147	0.64097
chr1	7111044	7111045	1	-0.13171	1	0.10608	1	0.7522	0.88391
chr1	7143509	7143510	1	0.130439	1	0.15967	1	0.76866	0.63822
chr1	7150178	7150365	1	0.137535	2	0.0065008	0.079246	0.89446	0.75693
chr1	7154718	7154761	0.4133	0.148158	2	0.0089979	0.0088919	0.74457	0.59641
chr1	7274635	7274636	1	0.203383	1	0.00023983	1	0.94829	0.74491
chr1	7319187	7319188	1	0.121211	1	0.065777	1	0.92492	0.80371
chr1	7425968	7425971	1	0.103942	2	0.70586	0.72575	0.94118	0.83724
chr1	7390374	7390375	1	-0.204951	1	0.054368	1	0.68679	0.89174
chr1	7618090	7618091	1	0.136031	1	0.12549	1	0.70321	0.56718
chr1	7618128	7618196	0.12444	0.22245	3	4.81E-06	0.0012229	0.81409	0.59164
chr1	7674697	7674698	1	0.169174	1	0.22084	1	0.86205	0.69288
chr1	7669197	7669198	1	0.115885	1	0.35942	1	0.17592	0.060033
chr1	7691293	7691294	1	0.212042	1	0.015199	1	0.88411	0.67207
chr1	7691350	7691351	1	-0.105598	1	0.58048	1	0.77138	0.87698
chr1	7696076	7696077	1	-0.121398	1	0.086526	1	0.75871	0.8801
chr1	7702335	7702461	0.31794	-0.154271	2	0.0031795	0.0057055	0.69854	0.85281
chr1	7750321	7750322	1	-0.102174	1	0.73175	1	0.83669	0.93886
chr1	7763454	7763518	1	0.102526	2	0.57131	0.31327	0.44922	0.34669
chr1	7923990	7923991	1	-0.111408	1	0.29079	1	0.79729	0.90869
chr1	7844636	7844655	0.6121	0.208741	2	0.001943	0.017515	0.42227	0.21353
chr1	7844660	7844664	1	0.10662	2	0.12369	0.23207	0.53509	0.42847
chr1	7945554	7945555	1	0.201469	1	0.032861	1	0.6822	0.48073
chr1	7945556	7945557	1	-0.177125	1	0.065777	1	0.34074	0.51786
chr1	7764882	7764883	1	-0.167865	1	0.028543	1	9.76E-08	0.16786
chr1	7765517	7765518	1	-0.101386	1	0.58048	1	1.71E-07	0.10139
chr1	8125999	8126000	1	0.105056	1	0.049314	1	0.9722	0.86714
chr1	8343574	8343575	1	-0.101863	1	0.014623	1	0.10873	0.21059
chr1	8375710	8375720	1	-0.115247	2	0.090376	0.042705	0.61572	0.73097
chr1	8385822	8385823	1	-0.101461	1	0.53352	1	0.84495	0.94641
chr1	8389538	8389539	1	0.118762	1	0.035223	1	0.9127	0.79394
chr1	8561852	8561857	0.060567	0.270987	2	1.39E-05	0.00037969	0.52726	0.25627
chr1	8763306	8763307	1	0.115355	1	0.61939	1	0.11536	1.74E-07
chr1	8959099	8959100	1	0.108306	1	0.10608	1	0.74327	0.63497
chr1	9049986	9049987	1	0.168247	1	0.04466	1	0.78455	0.6163
chr1	9064671	9064672	1	-0.14643	1	0.34494	1	0.21135	0.35778
chr1	9068132	9068133	1	0.158161	1	0.040382	1	0.93776	0.7796
chr1	9188441	9188442	1	0.161897	1	0.029574	1	0.2996	0.1377
chr1	9206474	9206475	1	-0.123037	1	0.15555	1	0.69032	0.81335
chr1	9325260	9325261	1	0.128585	1	0.018391	1	0.88784	0.75925
chr1	9352760	9352761	1	0.113648	1	0.62929	1	0.14634	0.032694
chr1	9384312	9384313	1	0.112611	1	0.07673	1	0.75565	0.64304
chr1	9389369	9389370	1	-0.22285	1	0.012505	1	0.15144	0.37429
chr1	9391711	9391756	1	0.116972	2	0.041247	0.19619	0.87573	0.75876
chr1	9414287	9414288	1	0.189697	1	0.0021318	1	0.86349	0.67379
chr1	9422149	9422150	1	0.136893	1	0.15152	1	0.56078	0.42389
chr1	9437920	9437921	1	-0.10279	1	0.10608	1	0.89721	1
chr1	9443115	9443216	0.23093	0.124372	4	0.00034371	0.0033584	0.83355	0.70918
chr1	9464217	9464262	1	0.105836	3	0.0023373	0.048645	0.91277	0.80693
chr1	9501700	9501701	1	0.133145	1	0.035223	1	0.76247	0.62932
chr1	9527432	9527433	1	0.143707	1	0.24267	1	0.76906	0.62535
chr1	9532757	9532758	1	0.205377	1	0.039036	1	0.6613	0.45593
chr1	9654089	9654090	1	-0.110328	1	0.59979	1	0.70968	0.82001
chr1	9670768	9670769	1	0.105335	1	0.15152	1	0.98446	0.87913
chr1	9685682	9685683	1	0.153263	1	0.016412	1	0.92768	0.77442
chr1	9777869	9777870	1	0.117024	1	0.061773	1	0.15242	0.035391
chr1	9903031	9903073	1	0.119823	2	0.082191	0.089058	0.64696	0.52714
chr1	9935281	9935282	1	0.156824	1	0.21047	1	0.32882	0.172
chr1	10212179	10212180	1	-0.121604	1	0.072183	1	0.81376	0.93536
chr1	10690865	10691066	0.0002983	0.160606	9	7.51E-12	2.09E-07	0.84691	0.6863
chr1	10698386	10698400	0.22682	-0.182357	2	0.0037892	0.0032579	0.3364	0.51876
chr1	10726110	10726111	1	0.155478	1	0.0083524	1	0.85659	0.70111
chr1	10720252	10720269	1	0.102342	2	0.010245	0.072001	0.95281	0.85047
chr1	10754585	10754586	1	0.137392	1	0.79575	1	0.14634	0.0089495
chr1	10766788	10766835	0.16373	0.131812	2	0.0021837	0.0018987	0.87412	0.74231
chr1	10772726	10772727	1	0.137933	1	0.16386	1	0.86563	0.7277
chr1	10773559	10773560	1	0.271568	1	0.01705	1	0.80424	0.53268
chr1	10769483	10769570	0.19141	0.108225	3	0.0010614	0.0024594	0.85501	0.74678
chr1	10777794	10777873	0.098522	0.181565	5	5.29E-06	0.00083123	0.709	0.52744
chr1	10699100	10699151	1	0.10311	8	0.0040083	0.062477	0.24229	0.13918
chr1	10699156	10699172	0.061461	0.20664	3	0.00030698	0.00038981	0.36691	0.16027
chr1	10699174	10699187	1	0.112105	4	0.06222	0.12486	0.34126	0.22915
chr1	10798399	10798400	1	-0.111797	1	0.12549	1	0.73372	0.84552
chr1	10848827	10848828	1	0.117705	1	0.80657	1	0.3637	0.246
chr1	10874080	10874098	1	-0.147795	2	0.032729	0.087767	0.43753	0.58532
chr1	10960407	10960408	1	0.101919	1	0.16386	1	0.92329	0.82137
chr1	11003558	11003559	1	0.106522	1	0.04466	1	0.98282	0.8763
chr1	11071168	11071236	0.29652	0.104639	2	0.020387	0.005076	0.70851	0.60387
chr1	11109847	11109882	1	0.11231	2	0.012493	0.052156	0.93791	0.8256
chr1	11105416	11105417	1	0.115639	1	0.09179	1	0.90154	0.7859
chr1	11119176	11119177	1	0.11457	1	0.19079	1	0.64878	0.53421
chr1	11422910	11422940	0.26169	0.133618	2	0.0016694	0.0041129	0.87652	0.7429
chr1	11435341	11435342	1	0.115579	1	0.69006	1	0.98649	0.87091
chr1	11457592	11457593	1	0.104095	1	0.29723	1	0.59766	0.49356
chr1	11495515	11495516	1	0.123971	1	0.18609	1	0.49557	0.3716
chr1	11527093	11527094	1	0.11457	1	0.0090675	1	0.94861	0.83404
chr1	11544549	11544653	0.84443	0.158976	2	0.0053372	0.031057	0.68563	0.52666
chr1	11561556	11561608	1	0.107894	4	0.24206	0.044877	0.37459	0.2667
chr1	11538633	11538634	1	0.101806	1	0.28445	1	0.21448	0.11268
chr1	11710312	11710313	1	0.111505	1	0.13619	1	0.51575	0.40425
chr1	11740453	11740454	1	-0.111644	1	0.16814	1	0.41488	0.52652
chr1	11773619	11773620	1	-0.120155	1	0.30376	1	0.7098	0.82995
chr1	11752613	11752614	1	-0.125302	1	0.015199	1	0.18683	0.31213
chr1	11809566	11809567	1	0.123765	1	0.13619	1	0.93488	0.81111
chr1	11812290	11812291	1	0.169497	1	0.061773	1	0.88216	0.71267
chr1	11844329	11844330	1	-0.100522	1	0.33784	1	0.34032	0.44084
chr1	11948180	11948204	0.037971	0.135156	2	5.64E-05	0.00018848	0.94378	0.80862
chr1	11958303	11958313	0.59255	0.200728	2	0.0016979	0.016647	0.42571	0.22498
chr1	11958349	11958350	1	-0.172307	1	0.083987	1	0.27714	0.44945
chr1	11918860	11918865	1	0.128452	2	0.07791	0.071577	0.40526	0.2768
chr1	11970751	11970752	1	0.100728	1	0.065777	1	0.8954	0.79467
chr1	11958753	11958771	1	-0.12617	2	0.08307	0.13705	0.35421	0.48038
chr1	11958882	11958890	0.24126	0.199068	2	0.00061127	0.0036172	0.73768	0.53861
chr1	12000087	12000088	1	-0.222501	1	0.28445	1	0.75526	0.97776
chr1	12068541	12068542	1	-0.146341	1	0.33083	1	0.85366	1
chr1	12068545	12068546	1	0.138534	1	0.15555	1	0.41867	0.28014
chr1	12139205	12139206	1	0.106	1	0.12208	1	0.75257	0.64657
chr1	12186257	12186258	1	-0.103679	1	0.12208	1	0.33294	0.43662
chr1	12242444	12242545	0.014057	0.179383	4	1.43E-05	4.29E-05	0.82254	0.64316
chr1	12245248	12245307	1	-0.106552	3	0.037271	0.088889	0.40011	0.50666
chr1	12565329	12565330	1	0.126018	1	0.056146	1	0.9605	0.83448
chr1	12600257	12600280	0.83977	-0.120213	2	0.026096	0.030708	0.53361	0.65383
chr1	12600464	12600501	1	-0.108189	4	0.042527	0.05902	0.54792	0.65611
chr1	12656210	12656211	1	0.131898	1	0.29723	1	0.39658	0.26468
chr1	13836685	13836686	1	-0.105335	1	0.20542	1	0.57357	0.6789
chr1	13867597	13867598	1	0.181554	1	0.041768	1	0.78973	0.60817
chr1	13894018	13894019	1	0.145571	1	0.050953	1	0.87274	0.72717
chr1	13909647	13909648	1	-0.10273	1	0.12208	1	0.30183	0.40456
chr1	13976634	13976635	1	-0.100093	1	0.19079	1	0.86208	0.96217
chr1	14020787	14020788	1	0.11744	1	0.47116	1	0.94053	0.82309
chr1	14026604	14026605	1	0.128374	1	0.11547	1	0.15108	0.022709
chr1	14340668	14340669	1	0.119649	1	0.31711	1	0.8387	0.71905
chr1	14624651	14624652	1	0.171133	1	0.015795	1	0.80646	0.63532
chr1	14695522	14695523	1	0.133501	1	0.056146	1	0.92928	0.79578
chr1	15002523	15002524	1	0.128994	1	0.10309	1	0.95588	0.82688
chr1	15060625	15060626	1	-0.127056	1	0.18147	1	0.68598	0.81304
chr1	15060655	15060656	1	0.159329	1	0.039036	1	0.89604	0.73672
chr1	15105897	15105935	0.37903	0.169054	2	0.036555	0.0077352	0.48307	0.31402
chr1	15230008	15230080	0.32482	0.105324	3	0.0022142	0.005925	0.84234	0.73702
chr1	15298335	15298336	1	0.107959	1	0.35213	1	0.69551	0.58755
chr1	15353765	15353766	1	-0.125198	1	0.2782	1	0.42556	0.55076
chr1	15406110	15406111	1	-0.107317	1	0.38185	1	0.82022	0.92754
chr1	15439151	15439152	1	0.172658	1	0.11227	1	0.63175	0.45909
chr1	15698970	15698971	1	-0.21427	1	0.026574	1	0.36413	0.5784
chr1	15721725	15721734	0.036502	0.136031	2	0.00018444	0.00017652	0.95856	0.82253
chr1	15772129	15772154	0.005525	-0.127024	2	0.00010299	1.13E-05	0.19952	0.32655
chr1	15773367	15773368	1	0.155297	1	0.057972	1	0.93848	0.78319
chr1	15789861	15789884	1	0.175718	2	0.093246	0.098756	0.90445	0.72874
chr1	15875913	15875914	1	-0.147007	1	0.067858	1	0.3794	0.5264
chr1	15909746	15909830	1	0.111467	3	0.076926	0.080424	0.95104	0.83958
chr1	16087677	16087678	1	0.159895	1	0.094517	1	0.8297	0.6698
chr1	16092492	16092493	1	0.1009	1	0.31038	1	0.70582	0.60492
chr1	16266073	16266161	1	0.156513	2	0.011319	0.043694	0.75439	0.59788
chr1	16344247	16344289	0.89732	0.10743	3	0.013723	0.034358	0.68995	0.58252
chr1	16345292	16345293	1	0.199243	1	0.0070717	1	0.94927	0.75002
chr1	16399470	16399471	1	0.23113	1	0.026574	1	0.57048	0.33935
chr1	16439633	16439634	1	0.109111	1	0.0087034	1	0.8839	0.77479
chr1	16450579	16450580	1	-0.11164	1	0.18147	1	0.63657	0.74821
chr1	16478890	16478891	1	0.264354	1	0.00056264	1	1	0.73565
chr1	16501440	16501441	1	0.141135	1	0.07909	1	0.40066	0.25953
chr1	16544687	16544788	0.50195	0.204413	2	0.0010287	0.012532	0.72924	0.52482
chr1	16554063	16554064	1	0.112677	1	0.4626	1	0.32025	0.20758
chr1	16810676	16810677	1	0.100267	1	0.0098368	1	1	0.89973
chr1	16833402	16833403	1	0.100697	1	0.10017	1	0.87269	0.772
chr1	16858152	16858153	1	0.144493	1	0.047719	1	0.67385	0.52936
chr1	16887274	16887275	1	0.209448	1	0.00031466	1	0.89336	0.68391
chr1	16890236	16890237	1	0.103901	1	0.1437	1	0.9181	0.8142
chr1	16861717	16861718	1	0.133042	1	0.089127	1	0.36658	0.23353
chr1	16935192	16935193	1	0.114722	1	0.0021318	1	0.97064	0.85592
chr1	16935305	16935306	1	-0.101438	1	0.14757	1	0.89856	1
chr1	16952431	16952509	0.054844	0.134206	2	0.00035619	0.000328	0.88694	0.75273
chr1	16954915	16954916	1	0.154582	1	0.046168	1	0.86117	0.70659
chr1	16954977	16954978	1	-0.100762	1	0.69006	1	0.83054	0.9313
chr1	16957201	16957202	1	0.101965	1	0.79575	1	0.97892	0.87695
chr1	17020797	17020807	1	0.124741	2	0.0796	0.097151	0.55253	0.42779
chr1	17029577	17029578	1	0.127425	1	0.016412	1	0.89193	0.76451
chr1	17030801	17030802	1	-0.155693	1	0.026574	1	0.64692	0.80261
chr1	17044264	17044265	1	0.179516	1	0.0028147	1	0.96444	0.78492
chr1	17053885	17053974	1	0.149954	3	0.016787	0.16197	0.78902	0.63907
chr1	17054142	17054143	1	0.124859	1	0.035223	1	0.8832	0.75834
chr1	17054529	17054530	1	0.146485	1	0.001322	1	0.9651	0.81861
chr1	17059928	17059941	0.061369	-0.258022	2	1.78E-05	0.00038838	0.50172	0.75975
chr1	17026186	17026455	0.0010243	0.110941	26	1.72E-05	1.10E-06	0.28454	0.1736
chr1	17087580	17087581	1	-0.178093	1	0.10309	1	0.61712	0.79522
chr1	17087070	17087071	1	-0.114013	1	0.047719	1	0.74366	0.85767
chr1	17087135	17087136	1	0.363127	1	0.00062384	1	0.91525	0.55213
chr1	17091677	17091678	1	0.10642	1	0.001604	1	0.95636	0.84994
chr1	17092340	17092341	1	0.146168	1	0.13255	1	0.82122	0.67505
chr1	17085611	17085612	1	0.147074	1	0.074428	1	0.6483	0.50122
chr1	17104271	17104272	1	0.162995	1	0.065777	1	0.98888	0.82589
chr1	17186247	17186262	1	0.124046	2	0.0069023	0.059674	0.39562	0.27157
chr1	17199255	17199256	1	0.224012	1	0.0044083	1	0.56069	0.33667
chr1	17199805	17199811	1	0.121323	2	0.11659	0.15663	0.49648	0.37515
chr1	17237455	17237456	1	0.333218	1	0.00031466	1	0.85344	0.52022
chr1	17027506	17027514	1	-0.125918	2	0.038374	0.12497	0.053846	0.17976
chr1	17018649	17018650	1	0.154042	1	0.07673	1	0.5916	0.43755
chr1	17020057	17020058	1	0.106773	1	0.24267	1	0.19123	0.084453
chr1	17020070	17020128	1	0.116079	4	0.036312	0.089698	0.19268	0.076598
chr1	17380995	17381016	0.7768	-0.100473	2	0.037912	0.026752	0.13279	0.23326
chr1	17396875	17396876	1	-0.136311	1	0.025634	1	0.13469	0.271
chr1	17431281	17431338	1	0.113617	2	0.058483	0.27918	0.92723	0.81361
chr1	17475729	17475730	1	-0.164166	1	0.061773	1	0.36122	0.52539
chr1	17475833	17475834	1	0.115847	1	0.27204	1	0.4807	0.36485
chr1	17574549	17574550	1	0.138475	1	0.021354	1	0.90054	0.76207
chr1	17613353	17613354	1	0.174942	1	0.38185	1	0.85798	0.68304
chr1	17687272	17687273	1	-0.12696	1	0.16814	1	0.81254	0.9395
chr1	17718982	17718983	1	0.108031	1	0.13255	1	0.88064	0.77261
chr1	17780661	17780662	1	0.136054	1	0.047719	1	0.93602	0.79997
chr1	17846707	17846708	1	-0.106386	1	0.23708	1	0.32761	0.434
chr1	17846745	17846768	0.013432	0.168187	3	4.00E-05	4.01E-05	0.80954	0.64136
chr1	17949392	17949393	1	0.134293	1	0.12549	1	0.89656	0.76226
chr1	17995355	17995396	0.011842	0.113147	3	2.64E-05	3.37E-05	0.90285	0.7897
chr1	17998495	17998496	1	0.128988	1	0.19558	1	0.5197	0.39071
chr1	18015402	18015403	1	0.153169	1	0.16814	1	0.63884	0.48567
chr1	18015433	18015434	1	-0.292323	1	0.0032264	1	0.39837	0.6907
chr1	18032814	18032815	1	0.104565	1	0.037727	1	0.72585	0.62129
chr1	18055892	18055967	0.4218	0.109412	4	0.0015428	0.0092379	0.86887	0.75945
chr1	18091426	18091427	1	0.126064	1	0.072183	1	0.93065	0.80459
chr1	18145758	18145824	1	0.131412	2	0.013582	0.044301	0.51413	0.38272
chr1	18167721	18167722	1	0.195755	1	0.046168	1	0.80014	0.60439
chr1	18287576	18287668	1	0.15947	2	0.01691	0.095864	0.87645	0.71698
chr1	18385276	18385277	1	0.173	1	0.027543	1	0.68162	0.50862
chr1	18407067	18407068	1	0.106103	1	0.10608	1	0.79799	0.69189
chr1	18407092	18407093	1	0.116875	1	0.029574	1	0.90878	0.7919
chr1	18482083	18482084	1	0.165556	1	0.00623	1	0.86229	0.69673
chr1	18517250	18517251	1	0.137074	1	0.069993	1	0.69534	0.55827
chr1	18517288	18517318	1	0.13133	2	0.073015	0.13482	0.49249	0.36116
chr1	18592238	18592239	1	0.189578	1	0.022985	1	0.71614	0.52656
chr1	18592265	18592266	1	-0.126386	1	0.69006	1	0.69764	0.82403
chr1	18650516	18650517	1	-0.120418	1	0.069993	1	0.77567	0.89609
chr1	18735427	18735428	1	-0.108592	1	0.23708	1	0.54805	0.65664
chr1	18812833	18812891	1	0.127411	2	0.036112	0.072458	0.46041	0.333
chr1	18982030	18982039	0.33798	0.128938	2	0.01714	0.0063458	0.73814	0.60921
chr1	19011339	19011340	1	0.196574	1	0.026574	1	0.67827	0.4817
chr1	19038793	19038794	1	0.22292	1	0.0024516	1	0.80369	0.58077
chr1	19119902	19119903	1	0.103362	1	0.30376	1	0.62293	0.51957
chr1	19120585	19120586	1	0.123457	1	0.065777	1	0.75961	0.63615
chr1	19201800	19201959	1	0.125193	2	0.055252	0.2157	0.54821	0.42302
chr1	19228247	19228330	1	0.117343	2	0.057172	0.15485	0.59813	0.48079
chr1	19234190	19234243	1	-0.109941	2	0.13497	0.21699	0.10657	0.21651
chr1	19275996	19276027	0.86274	0.144661	3	0.0042782	0.032145	0.68752	0.54286
chr1	19351867	19351868	1	0.14753	1	0.059847	1	0.9367	0.78917
chr1	19380952	19381034	1	-0.117876	2	0.056526	0.21112	0.52972	0.64759
chr1	19282991	19282992	1	0.121951	1	0.83923	1	0.12195	1.74E-07
chr1	19449433	19449460	1	0.10637	2	0.17998	0.13492	0.80812	0.70175
chr1	19638167	19638168	1	0.129194	1	0.12208	1	0.18354	0.054348
chr1	19890537	19890538	1	0.101533	1	0.38185	1	0.81733	0.71579
chr1	19969749	19969750	1	0.16339	1	0.039036	1	0.87835	0.71496
chr1	19974996	19975089	0.91467	0.133258	2	0.009673	0.035538	0.80214	0.66888
chr1	19970326	19970327	1	0.1162	1	0.22084	1	0.20935	0.093146
chr1	19979458	19979459	1	0.169408	1	0.07673	1	0.97133	0.80192
chr1	19984097	19984098	1	0.111222	1	0.20045	1	0.70458	0.59336
chr1	19971874	19971912	0.19521	0.12967	5	0.027238	0.0025365	0.24955	0.11988
chr1	19971967	19971984	1	0.117933	2	0.069893	0.19823	0.33378	0.21584
chr1	19992177	19992186	0.09937	0.218248	3	8.76E-06	0.0008434	0.49935	0.28111
chr1	20355996	20356033	0.85167	0.118462	2	0.017846	0.031545	0.83369	0.71522
chr1	20470774	20470775	1	0.230199	1	0.011552	1	0.77722	0.54702
chr1	20475162	20475163	1	0.141433	1	0.069993	1	0.79491	0.65348
chr1	20479747	20479748	1	-0.151598	1	0.1725	1	0.21028	0.36188
chr1	20537631	20537632	1	-0.259279	1	0.0080141	1	0.68212	0.9414
chr1	20537745	20537757	0.074679	-0.167197	2	0.00081659	0.00053383	0.78005	0.94725
chr1	20692657	20692658	1	0.105798	1	0.39727	1	0.13514	0.029343
chr1	20773530	20773531	1	0.151529	1	0.074428	1	0.70909	0.55756
chr1	20811898	20811908	1	0.102831	2	0.71696	0.58408	0.11356	0.01073
chr1	20960332	20960333	1	0.129661	1	0.13255	1	0.18879	0.05913
chr1	21012402	21012403	1	0.244565	1	0.0076882	1	0.73413	0.48957
chr1	21023759	21023823	1	0.10842	2	0.11775	0.073459	0.35557	0.24715
chr1	21038488	21038489	1	0.222618	1	0.039036	1	0.75379	0.53117
chr1	21616349	21616350	1	-0.149719	1	0.012505	1	0.096283	0.246
chr1	21652465	21652483	1	-0.118363	2	0.067624	0.27864	0.29473	0.4131
chr1	21691172	21691173	1	0.193664	1	0.00023983	1	0.86335	0.66969
chr1	21830675	21830676	1	0.166411	1	0.0032264	1	0.89247	0.72606
chr1	21869083	21869084	1	-0.132897	1	0.42921	1	0.82323	0.95613
chr1	21874579	21874614	1	-0.10337	2	0.33038	0.75496	0.84902	0.95239
chr1	21917278	21917279	1	0.111581	1	0.15152	1	0.14289	0.031304
chr1	21927997	21927998	1	-0.128757	1	0.02384	1	0.87124	1
chr1	21930571	21930621	0.085118	0.117062	3	8.73E-05	0.00066181	0.91466	0.7976
chr1	21941260	21941302	1	0.164042	2	0.0042306	0.047645	0.82076	0.65672
chr1	21958551	21958552	1	-0.104118	1	0.13619	1	0.8319	0.93602
chr1	21979458	21979520	1	0.168357	2	0.011319	0.049956	0.64298	0.47462
chr1	21978906	21978907	1	-0.175054	1	0.030637	1	0.13634	0.31139
chr1	22141309	22141310	1	-0.129352	1	0.047719	1	0.64021	0.76957
chr1	22141363	22141400	0.14246	0.135628	3	0.00014381	0.0015063	0.78944	0.65382
chr1	22165304	22165305	1	0.101998	1	0.90533	1	0.97156	0.86957
chr1	22226647	22226648	1	0.136967	1	0.12898	1	0.18046	0.043492
chr1	22230557	22230558	1	0.106955	1	0.22084	1	0.90415	0.79719
chr1	22230636	22230641	1	-0.112223	2	0.025764	0.076572	0.30067	0.41289
chr1	22303703	22303704	1	0.114166	1	0.11227	1	0.92247	0.8083
chr1	22358216	22358217	1	-0.14697	1	0.040382	1	0.1342	0.28117
chr1	22458477	22458478	1	-0.211925	1	0.0044083	1	0.12182	0.33375
chr1	22511962	22511963	1	-0.109003	1	0.12549	1	0.24396	0.35296
chr1	22582581	22582646	0.63678	0.160676	2	0.00090888	0.018806	0.89393	0.73326
chr1	22612401	22612402	1	0.125337	1	0.083987	1	1	0.87466
chr1	22612406	22612407	1	0.100592	1	0.22616	1	0.98335	0.88276
chr1	22667663	22667664	1	0.162208	1	0.10914	1	0.37209	0.20988
chr1	22893115	22893116	1	-0.135765	1	0.38951	1	0.74232	0.87808
chr1	22900493	22900494	1	0.110551	1	0.031733	1	0.92854	0.81799
chr1	22914933	22914962	0.028309	0.131037	3	8.54E-06	0.00012283	0.93821	0.80718
chr1	22909590	22909640	0.20811	0.100467	3	0.00055572	0.002825	0.88341	0.78295
chr1	22918349	22918350	1	0.124639	1	0.13619	1	0.68699	0.56235
chr1	22889728	22889734	1	0.11904	2	0.091324	0.087265	0.1354	0.016363
chr1	22925335	22925339	0.56359	0.108513	2	0.10126	0.015265	0.48256	0.37405
chr1	22925437	22925447	0.04647	0.105688	3	9.24E-05	0.00025519	0.90134	0.79565
chr1	22955408	22955409	1	0.119416	1	0.18147	1	0.74724	0.62783
chr1	23040665	23040666	1	-0.176092	1	0.12549	1	0.39098	0.56707
chr1	23049924	23049925	1	0.114449	1	0.4626	1	0.82013	0.70569
chr1	23092528	23092651	0.22403	0.184441	2	0.00030583	0.0031989	0.91744	0.73299
chr1	23135577	23135596	0.9206	0.19055	2	0.00097568	0.035889	0.7014	0.51085
chr1	23138178	23138179	1	-0.110756	1	0.089127	1	0.83096	0.94171
chr1	23197179	23197251	1	0.110722	2	0.035239	0.18361	0.84962	0.7389
chr1	23203602	23203603	1	0.268155	1	0.0024516	1	0.75852	0.49036
chr1	23242472	23242473	1	0.167322	1	0.024723	1	0.27697	0.10965
chr1	23279530	23279531	1	0.119192	1	0.15967	1	0.65887	0.53968
chr1	23442095	23442102	0.63671	-0.116137	2	0.016017	0.018795	0.21992	0.33606
chr1	23525598	23525599	1	-0.123462	1	0.38951	1	0.611	0.73446
chr1	23765168	23765169	1	0.142892	1	0.020576	1	0.93296	0.79007
chr1	23872965	23873031	0.50316	0.157292	4	0.032853	0.012606	0.89037	0.73308
chr1	23955353	23955354	1	0.129684	1	0.0059701	1	0.94868	0.819
chr1	23963771	23963772	1	-0.102973	1	0.28445	1	0.40895	0.51192
chr1	24234555	24234631	0.83834	-0.112465	2	0.027113	0.03063	0.33375	0.44622
chr1	24229172	24229173	1	0.124055	1	0.14757	1	0.47682	0.35277
chr1	24387057	24387058	1	0.113759	1	0.04466	1	0.9639	0.85014
chr1	24514610	24514660	1	0.101378	2	0.17049	0.3081	0.56597	0.46459
chr1	24532825	24532826	1	0.155619	1	0.032861	1	0.64442	0.4888
chr1	24534044	24534049	0.92142	0.10993	2	0.013772	0.03598	0.89473	0.7848
chr1	24718349	24718430	1	0.122633	3	0.15889	0.068382	0.44572	0.32309
chr1	24918389	24918390	1	-0.164561	1	0.061773	1	0.68888	0.85345
chr1	25012265	25012266	1	0.101978	1	0.25414	1	0.83585	0.73388
chr1	24829526	24829527	1	0.108382	1	0.18609	1	0.12537	0.016984
chr1	25184012	25184013	1	0.26816	1	0.00020332	1	0.9298	0.66164
chr1	25187609	25187621	1	-0.100419	2	0.28342	0.17716	0.58462	0.68504
chr1	25196355	25196418	1	-0.108882	2	0.028885	0.058084	0.187	0.29588
chr1	25224147	25224148	1	0.190299	1	0.0019403	1	0.92089	0.73059
chr1	25232957	25232958	1	0.184733	1	0.061773	1	0.93162	0.74688
chr1	25242791	25242792	1	-0.100241	1	0.09179	1	0.71697	0.81721
chr1	25240876	25240945	0.01728	0.105251	8	5.70E-05	5.76E-05	0.63754	0.53229
chr1	25274286	25274464	0.33356	0.113578	3	0.0093291	0.0062011	0.82396	0.71038
chr1	25316969	25316970	1	0.17142	1	0.034025	1	0.97888	0.80746
chr1	25361616	25361617	1	-0.122744	1	0.065777	1	0.21561	0.33835
chr1	25392294	25392295	1	-0.105719	1	0.29079	1	0.50668	0.6124
chr1	25524886	25524887	1	0.147463	1	0.2782	1	0.43075	0.28329
chr1	25757552	25757553	1	-0.173913	1	0.62929	1	1.22E-07	0.17391
chr1	26017072	26017073	1	0.12238	1	0.69006	1	0.99194	0.86957
chr1	26098054	26098055	1	-0.101387	1	0.072183	1	0.071032	0.17242
chr1	26098320	26098325	1	0.114322	2	0.0092627	0.060705	0.50432	0.39
chr1	26136117	26136118	1	-0.11061	1	0.12549	1	0.37913	0.48974
chr1	26126799	26126800	1	0.121951	1	0.83923	1	0.12195	1.74E-07
chr1	26126822	26126823	1	0.146341	1	0.98326	1	0.14634	1.74E-07
chr1	26233564	26233591	1	0.105842	2	0.11316	0.20842	0.46928	0.36343
chr1	26351015	26351016	1	0.145886	1	0.063749	1	0.77724	0.63135
chr1	26421335	26421336	1	0.154114	1	0.15967	1	0.42858	0.27446
chr1	26421348	26421408	0.43141	0.185511	2	0.0049422	0.0096276	0.58721	0.40169
chr1	26444219	26444220	1	0.170551	1	0.030637	1	0.97194	0.80139
chr1	26482666	26482702	0.57309	0.154323	2	0.016017	0.015765	0.37938	0.22506
chr1	26373208	26373288	0.70542	0.136867	3	0.053457	0.022436	0.24983	0.11297
chr1	26540566	26540567	1	0.105162	1	0.37428	1	0.95041	0.84525
chr1	26551921	26551922	1	0.123518	1	0.32392	1	0.24187	0.11835
chr1	26663456	26663457	1	0.105076	1	0.23158	1	0.46421	0.35913
chr1	26882109	26882115	0.87068	-0.130604	2	0.019335	0.032634	0.39058	0.52118
chr1	26971366	26971367	1	-0.145944	1	0.67978	1	0.82927	0.97521
chr1	27160190	27160220	0.39615	-0.105365	3	0.0010215	0.0082854	0.05461	0.15998
chr1	27166442	27166443	1	-0.136636	1	0.15555	1	0.16176	0.29839
chr1	27286969	27286970	1	-0.109022	1	0.85018	1	0.064891	0.17391
chr1	27319382	27319387	1	-0.150232	2	0.028885	0.1077	0.241	0.39123
chr1	27319757	27319791	1	-0.146782	2	0.35565	0.46381	0.0081482	0.15493
chr1	27322309	27322310	1	0.131414	1	0.24267	1	0.9466	0.81518
chr1	27339918	27339919	1	0.105821	1	0.41306	1	0.30833	0.20251
chr1	27394468	27394469	1	0.106399	1	0.12549	1	0.68378	0.57738
chr1	27424916	27424972	1	0.120433	2	0.01691	0.12712	0.77073	0.6503
chr1	27687252	27687492	0.0019525	-0.10889	14	1.24E-07	2.68E-06	0.24079	0.34968
chr1	27687626	27687627	1	-0.124412	1	0.22616	1	0.33998	0.46439
chr1	27687663	27687685	0.90129	-0.196618	2	0.0027488	0.034639	0.36822	0.56484
chr1	27854363	27854369	0.18469	-0.131218	2	0.0011231	0.0023214	0.020041	0.15126
chr1	27950342	27950343	1	-0.181935	1	0.09179	1	0.42392	0.60586
chr1	27941776	27941777	1	0.121909	1	0.031733	1	0.92658	0.80467
chr1	28183212	28183213	1	0.106359	1	0.19079	1	0.91561	0.80925
chr1	28208923	28208924	1	0.127467	1	0.019096	1	0.96195	0.83448
chr1	28261477	28261478	1	0.101626	1	0.12898	1	0.14	0.038374
chr1	28449779	28449780	1	-0.102108	1	0.21561	1	0.82512	0.92723
chr1	28474510	28474511	1	0.110393	1	0.024723	1	0.80428	0.69388
chr1	28523894	28523895	1	0.130308	1	0.19079	1	0.52625	0.39595
chr1	29063726	29063727	1	-0.130435	1	0.6594	1	7.32E-08	0.13043
chr1	29139754	29139758	1	-0.110106	2	0.12369	0.22685	0.49073	0.60084
chr1	29197005	29197087	0.54722	0.110921	3	0.0024446	0.014517	0.92608	0.81516
chr1	29214126	29214127	1	0.146341	1	0.98326	1	0.14634	1.74E-07
chr1	29465432	29465433	1	0.11145	1	0.072183	1	0.97355	0.8621
chr1	29450874	29450875	1	0.114885	1	0.6493	1	0.12195	0.0070664
chr1	29451379	29451380	1	0.121951	1	0.83923	1	0.12195	1.74E-07
chr1	29618488	29618493	1	0.145549	2	0.13113	0.17303	0.96242	0.81687
chr1	29645551	29645667	1	0.105352	2	0.073813	0.059361	0.89075	0.78539
chr1	29676777	29676778	1	0.102827	1	0.12208	1	0.74321	0.64039
chr1	29683326	29683344	0.23273	0.149924	3	0.014466	0.0034114	0.56756	0.41763
chr1	30028335	30028336	1	0.102846	1	0.11874	1	0.78001	0.67717
chr1	30044217	30044307	1	0.118851	3	0.05654	0.061458	0.89441	0.77556
chr1	30119186	30119187	1	0.111233	1	0.037727	1	0.89537	0.78413
chr1	30161936	30161937	1	0.186084	1	0.010664	1	0.80666	0.62058
chr1	30176719	30176769	1	0.149822	2	0.010245	0.063459	0.2783	0.12848
chr1	30283233	30283328	0.00080629	0.154529	4	5.59E-07	7.88E-07	0.86414	0.70961
chr1	30374549	30374550	1	0.13095	1	0.33083	1	0.52603	0.39508
chr1	30404673	30404680	0.33057	0.11171	2	0.012147	0.0061113	0.72887	0.61716
chr1	30519050	30519160	1	0.147875	2	0.020658	0.13835	0.76013	0.61225
chr1	30561964	30562042	1	0.105049	4	0.022824	0.13204	0.67637	0.57132
chr1	30756562	30756563	1	0.122326	1	0.09179	1	0.95316	0.83083
chr1	30985640	30985641	1	-0.129777	1	0.097308	1	0.81814	0.94791
chr1	30994476	30994477	1	0.140499	1	0.020576	1	0.87989	0.73939
chr1	31190601	31190602	1	0.141169	1	0.043193	1	0.63062	0.48945
chr1	31190615	31190646	1	0.115229	3	0.017544	0.10168	0.63413	0.51891
chr1	31238200	31238201	1	0.356807	1	0.00028242	1	0.95488	0.59807
chr1	31283525	31283526	1	0.103464	1	0.07909	1	0.79745	0.69398
chr1	31290512	31290513	1	-0.137319	1	0.10017	1	0.5488	0.68612
chr1	31512193	31512194	1	-0.104366	1	0.83923	1	0.85098	0.95535
chr1	31580606	31580607	1	-0.104352	1	0.21047	1	0.80044	0.90479
chr1	31630084	31630185	0.16935	0.115918	3	0.00015354	0.0020073	0.95958	0.84366
chr1	31687817	31687818	1	0.231482	1	0.01705	1	0.50279	0.2713
chr1	31845934	31845935	1	0.10547	1	0.4626	1	0.16082	0.055351
chr1	31990160	31990251	1	-0.135508	2	0.028885	0.071573	0.45346	0.58897
chr1	32036001	32036002	1	0.115951	1	0.29723	1	0.96361	0.84765
chr1	32055206	32055207	1	0.112699	1	0.089127	1	0.31504	0.20234
chr1	32091109	32091110	1	0.102731	1	0.33784	1	0.89137	0.78864
chr1	32099411	32099412	1	0.145928	1	0.011552	1	0.93581	0.78989
chr1	32098090	32098091	1	0.142084	1	0.072183	1	0.99252	0.85044
chr1	32149708	32149709	1	0.11496	1	0.074428	1	0.85089	0.73593
chr1	32149729	32149760	0.16282	0.108851	3	0.0024012	0.0018828	0.73833	0.62948
chr1	32158392	32158393	1	-0.10083	1	0.19079	1	0.89253	0.99336
chr1	32198495	32198496	1	0.104265	1	0.026574	1	0.90166	0.79739
chr1	32207723	32207724	1	0.112924	1	0.089127	1	0.81325	0.70032
chr1	32294107	32294138	0.99025	-0.155747	2	0.01116	0.04072	0.31022	0.46596
chr1	32480090	32480142	1	0.104707	2	0.078751	0.17839	0.12752	0.022812
chr1	32679345	32679346	1	0.161204	1	0.036457	1	0.95383	0.79263
chr1	32671763	32671764	1	0.122345	1	0.47982	1	0.17317	0.050826
chr1	32787562	32787563	1	-0.100248	1	0.21561	1	0.26354	0.36379
chr1	32741405	32741406	1	-0.12576	1	0.21047	1	0.38196	0.50772
chr1	32741517	32741518	1	0.110201	1	0.38185	1	0.71195	0.60175
chr1	32802090	32802091	1	0.103997	1	0.23708	1	0.104	8.70E-08
chr1	33235624	33235625	1	0.122659	1	0.089127	1	0.77463	0.65198
chr1	33356589	33356801	0.011491	0.123761	4	2.83E-06	3.21E-05	0.91446	0.7907
chr1	33352586	33352610	0.14257	0.155348	3	0.0015484	0.0015093	0.69889	0.54354
chr1	33366792	33366793	1	-0.127667	1	0.76355	1	0.0027673	0.13043
chr1	33366802	33366803	1	-0.121156	1	0.45412	1	7.32E-08	0.12116
chr1	33646270	33646327	0.39841	0.117612	2	0.011481	0.0083732	0.43837	0.32075
chr1	33772396	33772445	8.22E-06	-0.108424	10	0.00028247	2.53E-09	0.061191	0.16962
chr1	33772902	33772903	1	-0.136606	1	0.28445	1	0.49433	0.63094
chr1	33773017	33773031	1	-0.123068	2	0.15697	0.08282	0.66516	0.78822
chr1	33833761	33833762	1	-0.145134	1	0.1725	1	0.6716	0.81673
chr1	33956968	33956969	1	0.124006	1	0.16814	1	0.99283	0.86883
chr1	34004816	34004817	1	0.111943	1	0.1437	1	0.93164	0.81969
chr1	34083113	34083114	1	0.16639	1	0.11874	1	0.39939	0.233
chr1	34156767	34156871	0.17319	0.105109	3	0.00023599	0.0020809	0.91721	0.8121
chr1	34264562	34264563	1	0.17342	1	0.036457	1	0.77731	0.60389
chr1	34553851	34553862	0.32767	0.218173	2	0.00092517	0.0060243	0.50051	0.28233
chr1	34555741	34555775	0.22397	0.133593	2	0.00083134	0.0031965	0.90782	0.77423
chr1	34568373	34568374	1	0.108454	1	0.12898	1	0.9366	0.82815
chr1	34728291	34728360	0.31794	0.106836	2	0.0029332	0.0057039	0.8887	0.78187
chr1	34834304	34834335	0.18262	0.101035	2	0.0017863	0.0022777	0.93	0.82897
chr1	34962647	34962648	1	0.115796	1	0.15152	1	0.92413	0.80833
chr1	35150151	35150152	1	0.137051	1	0.01771	1	0.13966	0.0026087
chr1	35293863	35293882	1	0.139652	2	0.08132	0.15059	0.62146	0.4818
chr1	35297633	35297634	1	0.118868	1	0.56147	1	0.93974	0.82087
chr1	35331535	35331536	1	0.117198	1	0.31711	1	0.1172	8.70E-08
chr1	35586684	35586685	1	-0.157148	1	0.0087034	1	0.04439	0.20154
chr1	36030966	36030967	1	0.212937	1	7.73E-05	1	0.95333	0.7404
chr1	36039841	36039866	6.89E-06	0.103104	5	2.10E-09	2.05E-09	0.88739	0.78429
chr1	36129199	36129248	0.32253	0.110712	3	0.0036338	0.0058405	0.7781	0.66739
chr1	36173765	36173773	1	0.117435	2	0.2412	0.32393	0.11744	8.70E-08
chr1	36382000	36382001	1	0.110109	1	0.14757	1	0.95578	0.84567
chr1	36492826	36492827	1	-0.127717	1	0.98326	1	0.85366	0.98138
chr1	36555213	36555331	1	0.110819	3	0.017934	0.10346	0.2396	0.12878
chr1	36565025	36565026	1	0.16221	1	0.057972	1	0.8309	0.66869
chr1	36771713	36771714	1	0.247306	1	0.0057201	1	0.7683	0.521
chr1	36787214	36787215	1	-0.113186	1	0.021354	1	0.85725	0.97043
chr1	36787355	36787356	1	-0.117874	1	0.11874	1	0.39848	0.51635
chr1	36787780	36787781	1	0.102098	1	0.072183	1	0.92986	0.82776
chr1	36787911	36787912	1	-0.157252	1	0.11227	1	0.48298	0.64023
chr1	36897442	36897443	1	0.25416	1	0.0032264	1	0.92758	0.67342
chr1	36951370	36951371	1	-0.113307	1	0.12549	1	0.52128	0.63459
chr1	37130346	37130392	1	0.104678	2	0.13758	0.38071	0.41567	0.31099
chr1	37158886	37158923	1	0.145217	2	0.015375	0.077927	0.54551	0.40029
chr1	37170462	37170463	1	0.10929	1	0.031733	1	0.97146	0.86217
chr1	37289260	37289261	1	0.10738	1	0.22616	1	0.9539	0.84652
chr1	37311754	37311755	1	0.107613	1	0.11874	1	0.68498	0.57737
chr1	37337547	37337548	1	0.119182	1	0.030637	1	0.85136	0.73217
chr1	37497170	37497171	1	-0.144264	1	0.20542	1	0.50124	0.6455
chr1	37503429	37503430	1	0.195111	1	0.00623	1	0.29902	0.10391
chr1	37517277	37517303	1	0.102597	2	0.13891	0.42372	0.51147	0.40887
chr1	37607578	37607579	1	-0.11069	1	0.6493	1	0.82372	0.93441
chr1	37914353	37914354	1	0.101802	1	0.041768	1	0.95738	0.85558
chr1	37983935	37983936	1	-0.128558	1	0.86116	1	0.82927	0.95783
chr1	38089108	38089109	1	0.269578	1	0.00093598	1	0.77102	0.50145
chr1	38096244	38096245	1	-0.156096	1	0.14757	1	0.32164	0.47774
chr1	38200683	38200742	1	0.116369	2	0.056526	0.19387	0.79668	0.68031
chr1	38230363	38230372	1	0.144693	2	0.063978	0.054892	0.39338	0.24869
chr1	38259196	38259197	1	-0.113338	1	0.11547	1	0.24053	0.35387
chr1	38259200	38259215	0.73218	0.107395	3	0.028253	0.02406	0.19955	0.092158
chr1	38274723	38274753	1	0.109687	3	0.14497	0.069182	0.37864	0.26896
chr1	38274221	38274224	1	-0.104451	2	0.38211	0.20937	1.59E-07	0.10445
chr1	38461706	38461765	0.014767	0.123145	9	7.59E-05	4.58E-05	0.44997	0.32682
chr1	38461836	38461837	1	-0.105847	1	0.27204	1	0.47798	0.58383
chr1	38511781	38511782	1	-0.111934	1	0.5063	1	0.0059477	0.11788
chr1	38592199	38592221	1	-0.115574	2	0.21997	0.36024	0.63113	0.7467
chr1	38599642	38599690	0.026689	-0.102458	8	4.63E-05	0.00011134	0.12985	0.23231
chr1	38602190	38602191	1	0.262017	1	0.0054796	1	0.71084	0.44882
chr1	38740882	38740883	1	0.140156	1	0.15555	1	0.5719	0.43174
chr1	38849359	38849360	1	0.150757	1	0.039036	1	0.9536	0.80285
chr1	39088323	39088324	1	0.171622	1	0.0054796	1	0.96845	0.79683
chr1	39090241	39090242	1	0.125276	1	0.067858	1	0.80284	0.67756
chr1	39212987	39212988	1	0.196171	1	0.09179	1	0.50942	0.31325
chr1	39284461	39284462	1	0.132733	1	0.18147	1	0.15389	0.021157
chr1	39309283	39309284	1	-0.102971	1	0.39727	1	0.5329	0.63587
chr1	39443431	39443432	1	-0.104682	1	0.22084	1	0.43504	0.53972
chr1	39492898	39492899	1	0.113098	1	0.1437	1	0.27204	0.15895
chr1	39976565	39976566	1	0.123603	1	0.036457	1	0.96987	0.84627
chr1	39980397	39980398	1	0.108276	1	0.7423	1	0.18797	0.079693
chr1	39995967	39995968	1	-0.132889	1	0.072183	1	0.35161	0.4845
chr1	40098658	40098659	1	-0.111869	1	0.40512	1	0.62308	0.73495
chr1	40098661	40098923	0.015513	0.123761	4	1.61E-05	4.91E-05	0.8524	0.72864
chr1	40138256	40138344	1	-0.104936	4	0.011823	0.11625	0.24393	0.34887
chr1	40244437	40244438	1	-0.104672	1	0.12208	1	0.87011	0.97478
chr1	40254000	40254008	1	0.137236	2	0.18322	0.14422	0.15532	0.018081
chr1	40269868	40269944	0.0054388	-0.224048	3	2.74E-05	1.09E-05	0.38605	0.6101
chr1	40420298	40420299	1	0.166887	1	0.072183	1	0.54244	0.37555
chr1	40388162	40388241	0.0014495	0.120636	7	1.95E-06	1.78E-06	0.75537	0.63474
chr1	40464983	40464984	1	0.115526	1	0.083987	1	1	0.88447
chr1	40780616	40780617	1	-0.101194	1	0.1725	1	0.33974	0.44093
chr1	40805016	40805075	0.1028	-0.130733	4	0.0049095	0.00088586	0.45241	0.58314
chr1	40854630	40854663	1	-0.124238	3	0.016178	0.089774	0.56313	0.68737
chr1	40839449	40839450	1	-0.109556	1	0.53352	1	9.76E-08	0.10956
chr1	40988747	40988748	1	-0.146341	1	0.33083	1	0.85366	1
chr1	41049036	41049073	0.60878	0.100282	2	0.0089979	0.017368	0.91681	0.81652
chr1	41119923	41119931	1	0.132915	2	0.067624	0.14086	0.33668	0.20376
chr1	41250218	41250219	1	0.128336	1	0.24267	1	0.2461	0.11776
chr1	41284904	41284905	1	0.127822	1	0.27204	1	0.63609	0.50826
chr1	41303306	41303307	1	-0.197526	1	0.046168	1	0.75812	0.95565
chr1	41445865	41445866	1	-0.123175	1	0.87217	1	0.0072598	0.13043
chr1	41707542	41707543	1	0.117375	1	0.76355	1	0.12195	0.0045763
chr1	41807686	41807755	0.60245	0.10748	2	0.016017	0.017084	0.8585	0.75102
chr1	41823834	41823835	1	-0.142065	1	0.1399	1	0.1891	0.33116
chr1	41861871	41861872	1	-0.110165	1	0.12898	1	0.36595	0.47612
chr1	41861947	41861948	1	0.142716	1	0.14757	1	0.36035	0.21764
chr1	42050288	42050366	1	0.102619	3	0.011515	0.07956	0.89575	0.79314
chr1	42929023	42929024	1	0.132348	1	6.85E-06	1	0.16148	0.02913
chr1	43185342	43185343	1	0.114524	1	0.04466	1	1	0.88548
chr1	43250917	43250918	1	0.114062	1	0.17694	1	0.18777	0.073705
chr1	43353520	43353521	1	0.17141	1	0.1437	1	0.97611	0.8047
chr1	43415684	43415685	1	0.165253	1	0.022156	1	0.95653	0.79128
chr1	43423761	43423762	1	0.137104	1	0.07673	1	0.17248	0.035377
chr1	43534009	43534010	1	0.104295	1	0.67978	1	0.10429	1.30E-07
chr1	43773537	43773538	1	0.11422	1	0.10608	1	0.98507	0.87085
chr1	43889761	43889762	1	0.103976	1	0.13619	1	0.63575	0.53178
chr1	44397709	44397758	0.41151	0.132913	2	0.0015864	0.0088264	0.9434	0.81048
chr1	44402537	44402567	1	0.131786	2	0.14843	0.27811	0.24464	0.11285
chr1	44399775	44399894	1	0.106608	2	0.042244	0.16352	0.32018	0.21357
chr1	44463238	44463239	1	0.132891	1	0.39727	1	0.94748	0.81458
chr1	44569097	44569098	1	-0.203554	1	0.059847	1	0.5736	0.77716
chr1	44569130	44569131	1	-0.178046	1	0.074428	1	0.61061	0.78866
chr1	44833460	44833513	0.0069878	0.119852	2	7.15E-06	1.57E-05	0.95898	0.83913
chr1	44878228	44878229	1	0.1304	1	0.10309	1	0.74453	0.61412
chr1	44972348	44972349	1	0.12664	1	0.018391	1	0.96324	0.8366
chr1	45061107	45061108	1	0.189006	1	0.031733	1	0.59379	0.40478
chr1	45075328	45075329	1	0.137411	1	0.14757	1	0.63604	0.49863
chr1	45083191	45083207	0.45226	0.189173	2	0.00094173	0.010383	0.95579	0.76662
chr1	45127652	45127653	1	-0.137185	1	0.065777	1	0.30074	0.43792
chr1	45126101	45126102	1	-0.105963	1	0.29723	1	0.80943	0.91539
chr1	45190901	45190902	1	-0.158021	1	0.052637	1	0.55869	0.71671
chr1	45452801	45452846	0.027816	0.15629	3	1.18E-05	0.00011887	0.91008	0.75379
chr1	46250850	46250851	1	-0.10115	1	0.16386	1	0.47487	0.57602
chr1	46250894	46250895	1	0.131591	1	0.0022339	1	0.98322	0.85163
chr1	46695122	46695123	1	0.121019	1	0.01771	1	0.91973	0.79872
chr1	46767286	46767287	1	0.140353	1	0.021354	1	0.22644	0.086087
chr1	46797621	46797622	1	0.106854	1	0.074428	1	0.92854	0.82168
chr1	46872373	46872418	0.07046	0.23405	3	1.51E-05	0.00048843	0.64558	0.41153
chr1	46921852	46921953	0.37386	0.103714	5	0.0001127	0.0075282	0.90247	0.79876
chr1	46935468	46935482	0.12551	0.136709	2	0.00023797	0.0012363	0.85382	0.71712
chr1	46956681	46956682	1	-0.112279	1	0.09179	1	0.10571	0.21799
chr1	46967112	46967113	1	0.114315	1	0.10017	1	0.86902	0.75471
chr1	47133840	47133841	1	0.121621	1	0.11547	1	0.12162	1.74E-07
chr1	47311928	47311963	1	0.107535	2	0.046439	0.20327	0.9109	0.80336
chr1	47882912	47882913	1	-0.105298	1	0.21561	1	0.19017	0.29547
chr1	47909733	47909759	0.0057882	-0.124456	6	1.48E-08	1.21E-05	0.151	0.27546
chr1	48043604	48043661	0.33904	0.111702	2	0.0095345	0.0063733	0.88503	0.77333
chr1	48177260	48177298	1	0.124019	2	0.0481	0.23126	0.63177	0.50775
chr1	48233722	48233815	1	0.188875	3	0.0071651	0.05654	0.7487	0.55982
chr1	47903601	47903607	1	0.120859	2	0.8039	0.39686	0.12086	1.74E-07
chr1	48381516	48381567	0.13954	0.131153	4	7.76E-06	0.0014563	0.899	0.76784
chr1	48849779	48849789	0.60721	0.128805	2	0.020932	0.017279	0.95001	0.8212
chr1	50008135	50008217	0.18469	0.112705	3	0.00038553	0.0023218	0.89584	0.78314
chr1	50567696	50567697	1	0.155333	1	0.18609	1	0.97098	0.81565
chr1	50896285	50896286	1	0.155481	1	0.028543	1	0.22815	0.07267
chr1	51443336	51443337	1	0.107612	1	0.29079	1	0.10761	4.35E-08
chr1	51760028	51760081	0.70937	0.108727	3	0.0092557	0.02268	0.80025	0.69153
chr1	51762732	51762733	1	0.124489	1	0.19079	1	0.18834	0.063848
chr1	51780768	51780848	0.55173	0.118112	2	0.0036132	0.014734	0.83995	0.72183
chr1	52310339	52310340	1	0.104021	1	0.052637	1	0.97	0.86598
chr1	52344457	52344458	1	0.114596	1	0.031733	1	0.13459	0.019994
chr1	52820568	52820569	1	-0.142054	1	0.18147	1	0.53188	0.67393
chr1	52872922	52872923	1	-0.117187	1	0.7108	1	0.80488	0.92207
chr1	53092533	53092534	1	0.12692	1	0.22084	1	0.87376	0.74684
chr1	53370725	53370726	1	-0.144439	1	0.047719	1	0.60997	0.75441
chr1	53387273	53387274	1	0.121951	1	0.76355	1	0.12195	8.70E-08
chr1	53400557	53400558	1	-0.121951	1	0.42109	1	0.87805	1
chr1	53612040	53612054	1	0.150982	2	0.0042306	0.044931	0.82459	0.67361
chr1	53639759	53639760	1	0.113887	1	0.33083	1	0.72224	0.60835
chr1	53783414	53783475	0.1754	0.121121	2	0.00094173	0.0021285	0.92379	0.80267
chr1	53837074	53837162	0.69959	0.111877	3	0.0022956	0.022116	0.88365	0.77177
chr1	53910468	53910654	0.87061	0.119253	4	0.003659	0.032618	0.84417	0.72492
chr1	53969353	53969367	0.26349	0.113427	3	0.000173	0.0041615	0.94447	0.83104
chr1	53991421	53991422	1	0.18489	1	0.0030834	1	0.93667	0.75178
chr1	54411807	54411808	1	0.150009	1	0.38951	1	0.19819	0.04818
chr1	54483971	54483972	1	0.145823	1	0.024723	1	0.76646	0.62064
chr1	54586982	54586983	1	-0.19137	1	0.0054796	1	0.73846	0.92983
chr1	54587006	54587007	1	0.120631	1	0.065777	1	0.73412	0.61349
chr1	54587127	54587182	0.65289	0.128572	3	0.0055545	0.019628	0.34538	0.21681
chr1	54742207	54742208	1	0.106533	1	0.15152	1	0.95775	0.85121
chr1	54744616	54744685	0.31487	0.181746	2	0.0026606	0.005609	0.9019	0.72015
chr1	54767506	54767507	1	0.10298	1	0.52436	1	0.94601	0.84303
chr1	54856437	54856446	1	0.100677	2	0.013027	0.10072	0.92835	0.82767
chr1	54928358	54928397	1	0.102011	2	0.01321	0.064448	0.97664	0.87463
chr1	54944091	54944092	1	0.139293	1	0.052637	1	0.92821	0.78892
chr1	54964858	54964859	1	0.16456	1	0.094517	1	0.54408	0.37952
chr1	55220382	55220383	1	0.138131	1	0.063749	1	0.96604	0.82791
chr1	55262118	55262119	1	-0.105928	1	0.23708	1	0.77244	0.87837
chr1	55377990	55377991	1	0.146285	1	0.086526	1	0.9554	0.80912
chr1	55416800	55416860	0.12926	0.166917	4	0.00046395	0.0012925	0.82483	0.65792
chr1	55446871	55446872	1	-0.118532	1	0.28445	1	0.43929	0.55782
chr1	55451843	55451844	1	0.184547	1	0.010243	1	0.91993	0.73539
chr1	55446120	55446121	1	-0.146911	1	0.00043322	1	0.065379	0.21229
chr1	55471990	55471991	1	0.123381	1	0.12549	1	0.93197	0.80858
chr1	55506471	55506472	1	0.173819	1	0.034025	1	0.54468	0.37086
chr1	55506511	55506570	1	0.110202	2	0.063269	0.22556	0.5649	0.45469
chr1	55504943	55504944	1	0.129714	1	0.28445	1	0.27015	0.14043
chr1	55515789	55515890	1	0.130475	3	0.0090389	0.056344	0.58875	0.45827
chr1	55523733	55523734	1	0.139939	1	0.0022339	1	0.91905	0.77911
chr1	55775985	55775986	1	-0.12342	1	0.3668	1	0.62281	0.74623
chr1	55840723	55840724	1	0.130112	1	0.0012591	1	0.94706	0.81694
chr1	56943110	56943111	1	-0.10531	1	0.20045	1	0.41664	0.52195
chr1	56943118	56943119	1	-0.140371	1	0.16814	1	0.23539	0.37576
chr1	57311067	57311168	0.0013736	0.233423	2	9.04E-07	1.65E-06	0.8697	0.63628
chr1	57617737	57617746	1	0.106117	2	0.093246	0.085426	0.91597	0.80985
chr1	57964803	57964808	0.023937	0.112179	2	4.66E-05	9.39E-05	0.92395	0.81177
chr1	58088896	58088913	0.85128	0.126603	2	0.038841	0.031526	0.41445	0.28785
chr1	59020748	59020749	1	-0.101984	1	0.32392	1	0.88075	0.98274
chr1	59217774	59217775	1	0.112567	1	0.15555	1	0.94529	0.83273
chr1	59249427	59249496	1	0.124698	2	0.074618	0.11727	0.14777	0.023072
chr1	59248304	59248305	1	0.121951	1	0.83923	1	0.12195	1.74E-07
chr1	60280718	60280719	1	-0.135721	1	0.025634	1	1.71E-07	0.13572
chr1	60539273	60539274	1	0.10842	1	0.45412	1	0.35523	0.24681
chr1	60539372	60539373	1	-0.100462	1	0.19558	1	0.086875	0.18734
chr1	61517824	61517825	1	-0.135005	1	0.16814	1	0.60221	0.73721
chr1	61509187	61509190	0.52673	-0.113491	2	0.013772	0.013635	0.25762	0.37111
chr1	61548455	61548456	1	0.138437	1	0.10309	1	0.13844	1.74E-07
chr1	61549053	61549054	1	-0.106714	1	0.58048	1	1.71E-07	0.10671
chr1	62728933	62728946	1	0.115634	3	0.0068798	0.069463	0.37771	0.26208
chr1	62752776	62752777	1	0.210561	1	0.072183	1	0.58132	0.37076
chr1	63782574	63782575	1	-0.134922	1	0.07909	1	0.17708	0.312
chr1	64260546	64260584	1	0.122511	2	0.010245	0.073806	0.89816	0.77565
chr1	65431817	65431818	1	0.12048	1	0.10017	1	0.17986	0.059377
chr1	65532741	65532761	1	0.142572	4	0.87975	0.29574	0.14634	0.0037699
chr1	65598679	65598686	0.27119	0.123059	2	0.00062254	0.004366	0.95092	0.82786
chr1	65614311	65614312	1	0.1242	1	0.11227	1	0.19671	0.072508
chr1	69284486	69284487	1	-0.194219	1	0.026574	1	0.48766	0.68188
chr1	71512956	71512957	1	-0.128358	1	0.3668	1	0.039339	0.1677
chr1	71520404	71520405	1	-0.17001	1	0.050953	1	0.46218	0.63219
chr1	73621261	73621262	1	-0.101381	1	0.58048	1	0.83441	0.93579
chr1	73722492	73722493	1	0.144504	1	0.0005925	1	0.95524	0.81073
chr1	74976047	74976064	0.45195	0.13649	2	0.002492	0.010372	0.93825	0.80176
chr1	76250847	76250848	1	0.1157	1	0.11547	1	0.80644	0.69074
chr1	77745050	77745051	1	0.137433	1	0.052637	1	0.90591	0.76848
chr1	77748092	77748093	1	-0.114468	1	0.24267	1	0.060322	0.17479
chr1	80059805	80059806	1	0.106723	1	0.013007	1	0.96063	0.8539
chr1	80271727	80271810	0.86918	0.170354	2	0.0026175	0.032528	0.89715	0.72679
chr1	82267411	82267412	1	-0.113151	1	0.26598	1	1.95E-07	0.11315
chr1	83572478	83572479	1	0.150065	1	0.0070717	1	0.95907	0.80901
chr1	85513129	85513148	0.039804	-0.102888	3	0.0014371	0.00020205	0.23236	0.33525
chr1	85807263	85807264	1	0.127917	1	0.0098368	1	1	0.87208
chr1	86081879	86081882	1	0.107079	2	0.16438	0.5227	0.29105	0.18397
chr1	86081893	86081901	0.067761	0.186709	3	0.00978	0.00045504	0.47646	0.28975
chr1	86989755	86989756	1	-0.207894	1	0.0059701	1	0.75637	0.96427
chr1	87170207	87170208	1	-0.130435	1	0.79575	1	1.95E-07	0.13043
chr1	87878126	87878127	1	-0.104756	1	0.29079	1	0.45199	0.55674
chr1	88140626	88140627	1	0.149978	1	0.050953	1	0.84997	0.69999
chr1	91191735	91191736	1	0.119169	1	0.056146	1	0.22764	0.10847
chr1	91304875	91304876	1	-0.199106	1	0.034025	1	0.37291	0.57202
chr1	91304971	91304972	1	0.138749	1	0.040382	1	0.26842	0.12967
chr1	91316603	91316604	1	0.138664	1	0.82831	1	0.22902	0.09036
chr1	91557362	91557363	1	0.142874	1	0.12898	1	0.69679	0.55391
chr1	92352298	92352299	1	-0.131339	1	0.10608	1	0.055321	0.18666
chr1	92495681	92495682	1	0.105749	1	0.07909	1	0.13769	0.031946
chr1	92545767	92545768	1	0.123747	1	0.12549	1	0.14022	0.016473
chr1	92947585	92947810	0.1558	0.146014	7	3.01E-05	0.0017459	0.4886	0.34259
chr1	92946702	92946803	1.54E-09	0.165489	13	4.12E-14	1.23E-13	0.84485	0.67936
chr1	93297844	93297845	1	-0.112702	1	0.043193	1	0.026236	0.13894
chr1	93542402	93542403	1	0.134795	1	0.55207	1	0.92473	0.78994
chr1	94159774	94159838	0.32331	0.178319	2	0.010393	0.0058665	0.89823	0.71991
chr1	94566448	94566554	0.50701	0.147435	2	0.0039108	0.012755	0.77137	0.62394
chr1	94596273	94596286	0.085663	0.120439	2	0.0014316	0.00066775	0.86116	0.74072
chr1	95120601	95120674	0.92378	0.110813	2	0.0087398	0.036166	0.92206	0.81125
chr1	95700835	95700836	1	-0.101297	1	0.69006	1	0.89039	0.99168
chr1	96003626	96003712	1	0.103439	2	0.040756	0.099603	0.8436	0.74016
chr1	96741521	96741522	1	0.107839	1	0.26002	1	0.93336	0.82552
chr1	96741604	96741605	1	-0.114808	1	0.42921	1	0.81032	0.92512
chr1	99006806	99006807	1	0.177788	1	5.75E-05	1	1	0.82221
chr1	99469615	99469616	1	-0.254023	1	0.00035031	1	0.14728	0.40131
chr1	99469633	99469634	1	-0.122195	1	0.09179	1	0.25384	0.37604
chr1	101702617	101702618	1	0.120793	1	0.069993	1	0.17118	0.050384
chr1	101791604	101791639	1	0.109141	3	0.022586	0.1077	0.85024	0.7411
chr1	103214947	103214948	1	0.14675	1	0.0080141	1	0.96346	0.81671
chr1	103268328	103268329	1	0.153216	1	0.011552	1	0.92856	0.77535
chr1	104760129	104760330	6.28E-07	0.104943	8	1.87E-11	1.24E-10	0.93859	0.83364
chr1	105217865	105217866	1	0.184769	1	0.0057201	1	0.87919	0.69442
chr1	105560252	105560253	1	0.117696	1	0.17694	1	0.91836	0.80066
chr1	105724312	105724321	0.17882	0.155606	2	0.00052769	0.0021915	0.9522	0.79659
chr1	106013052	106013053	1	0.232127	1	0.022985	1	0.76716	0.53504
chr1	106036350	106036371	1	0.121941	2	0.10334	0.15448	0.88097	0.75903
chr1	106469387	106469399	1	-0.10122	2	0.25132	0.63222	0.80005	0.90127
chr1	106469443	106469477	1	0.118577	2	0.038374	0.11655	0.81279	0.69421
chr1	107003905	107003906	1	0.183376	1	0.0032264	1	0.95633	0.77296
chr1	107830062	107830063	1	0.108562	1	0.097308	1	0.91993	0.81136
chr1	108378499	108378500	1	0.110089	1	0.086526	1	0.93942	0.82934
chr1	109204090	109204091	1	-0.101494	1	0.35213	1	9.76E-08	0.10149
chr1	109655230	109655231	1	0.145387	1	0.04466	1	0.3556	0.21022
chr1	109740184	109740185	1	0.106798	1	0.19079	1	0.59	0.4832
chr1	109817217	109817257	0.17391	0.129217	3	0.0006203	0.0020951	0.82165	0.69243
chr1	110032639	110032640	1	0.105259	1	0.010243	1	0.96806	0.8628
chr1	110074685	110074686	1	0.134092	1	0.42109	1	0.99199	0.85789
chr1	110304535	110304536	1	-0.148462	1	0.48856	1	0.79179	0.94025
chr1	110340062	110340164	1	0.102664	2	0.30631	0.63838	0.82819	0.72552
chr1	110610953	110610954	1	-0.109082	1	0.66956	1	1.95E-07	0.10908
chr1	110528024	110528025	1	-0.117145	1	0.19079	1	2.44E-08	0.11715
chr1	110704482	110704483	1	0.110481	1	0.22616	1	0.92243	0.81194
chr1	110771506	110771581	0.79552	0.119925	2	0.020932	0.027954	0.9424	0.82248
chr1	110754615	110754616	1	-0.109054	1	0.12898	1	0.19148	0.30053
chr1	110754651	110754737	1	0.13325	3	0.045916	0.14118	0.30308	0.16982
chr1	110754847	110754848	1	0.122366	1	0.49739	1	0.1915	0.06913
chr1	111030657	111030658	1	-0.243249	1	0.032861	1	0.65792	0.90116
chr1	111032849	111032850	1	0.262614	1	0.0038606	1	0.56499	0.30238
chr1	111035095	111035158	1	-0.109996	2	0.02781	0.042071	0.75441	0.86441
chr1	111097967	111097968	1	-0.107346	1	0.21047	1	9.76E-08	0.10735
chr1	111216716	111216723	0.82535	-0.104992	2	0.0158	0.029806	0.08766	0.19265
chr1	111743410	111743411	1	-0.189997	1	0.067858	1	0.43308	0.62307
chr1	112358582	112358583	1	0.138154	1	0.047719	1	0.83766	0.6995
chr1	112506978	112506979	1	-0.173238	1	0.086526	1	0.21077	0.384
chr1	112508497	112508498	1	0.149105	1	0.049314	1	0.94041	0.7913
chr1	112524973	112524974	1	0.104401	1	0.11547	1	0.92704	0.82264
chr1	112549314	112549315	1	0.107523	1	0.33784	1	0.91796	0.81044
chr1	112533217	112533218	1	0.112056	1	0.052637	1	0.14771	0.035652
chr1	112933291	112933292	1	0.136043	1	0.089127	1	0.62598	0.48994
chr1	112933308	112933335	1	-0.111168	2	0.11203	0.20042	0.50325	0.61442
chr1	113052182	113052183	1	-0.135207	1	0.041768	1	0.094624	0.22983
chr1	113265690	113265691	1	-0.147272	1	0.035223	1	0.20625	0.35352
chr1	113354379	113354380	1	-0.102053	1	0.035223	1	0.86403	0.96609
chr1	113682621	113682680	1	0.130203	2	0.041743	0.062947	0.92204	0.79183
chr1	114749157	114749158	1	0.177639	1	0.036457	1	0.66574	0.4881
chr1	115754725	115754726	1	0.120621	1	0.24836	1	0.85998	0.73936
chr1	116012656	116012657	1	0.168051	1	0.069993	1	0.47013	0.30208
chr1	116021689	116021715	0.096472	0.125182	2	0.0046455	0.00080136	0.69774	0.57256
chr1	116675915	116675916	1	-0.118887	1	0.10017	1	0.34247	0.46136
chr1	117188819	117188820	1	0.236459	1	0.0054796	1	0.71474	0.47828
chr1	117299869	117299870	1	-0.16465	1	0.11227	1	0.73893	0.90358
chr1	118198977	118198978	1	-0.143845	1	0.35213	1	0.59661	0.74045
chr1	119526932	119526933	1	0.106817	1	0.35213	1	0.16885	0.062036
chr1	119530701	119530702	1	-0.102689	1	0.0070717	1	0.028677	0.13137
chr1	119792895	119792896	1	-0.157204	1	0.0050257	1	0.7739	0.9311
chr1	120059896	120059897	1	0.140613	1	0.029574	1	0.9722	0.83158
chr1	120280048	120280060	0.10615	0.154644	2	0.0022949	0.00094346	0.67812	0.52348
chr1	120439095	120439096	1	-0.185551	1	0.022156	1	0.35389	0.53944
chr1	120905162	120905193	1	0.1027	3	0.065097	0.22136	0.38183	0.27913
chr1	120905218	120905219	1	-0.144268	1	0.043193	1	0.065581	0.20985
chr1	121478881	121478882	1	-0.227041	1	0.0067804	1	0.43867	0.66571
chr1	121483168	121483169	1	-0.106087	1	0.11547	1	0.49	0.59609
chr1	121483216	121483217	1	0.139995	1	0.24836	1	0.8561	0.7161
chr1	142538344	142538408	0.48325	0.106751	3	0.033722	0.011796	0.6477	0.54095
chr1	142598371	142598437	0.7532	0.114613	3	0.0044264	0.025264	0.8508	0.73619
chr1	142618808	142618809	1	0.16152	1	0.010243	1	0.64065	0.47913
chr1	142618958	142618959	1	0.114867	1	0.072183	1	0.81878	0.70391
chr1	142619018	142619019	1	-0.107702	1	0.12208	1	0.32854	0.43624
chr1	142647464	142647481	0.03841	0.105326	3	0.00012198	0.00019129	0.88867	0.78334
chr1	143270466	143270467	1	-0.178027	1	0.01705	1	0.33289	0.51092
chr1	143279695	143279732	1	0.114002	3	0.011251	0.064398	0.79414	0.68013
chr1	143276789	143277045	0.43796	0.110947	5	0.0012739	0.0098589	0.78947	0.67852
chr1	143277243	143277269	1	0.109229	2	0.056526	0.093956	0.74241	0.63318
chr1	143467534	143467535	1	0.157103	1	0.0019403	1	0.92015	0.76304
chr1	143743395	143743396	1	-0.123403	1	0.32392	1	0.040725	0.16413
chr1	144526712	144526713	1	0.11117	1	0.21561	1	0.77949	0.66832
chr1	144685503	144685504	1	0.130731	1	0.046168	1	0.96854	0.83781
chr1	144993045	144993046	1	0.175454	1	0.010664	1	0.75514	0.57968
chr1	145040351	145040352	1	0.12164	1	0.15152	1	0.58821	0.46657
chr1	144931972	144931973	1	-0.101339	1	0.24836	1	0	0.10134
chr1	145092292	145092344	1	0.113809	4	0.0016289	0.091552	0.57648	0.46267
chr1	145076123	145076124	1	0.132306	1	0.11227	1	0.78494	0.65264
chr1	145076220	145076221	1	0.170979	1	0.065777	1	0.80694	0.63596
chr1	145484557	145484558	1	0.169551	1	0.00056264	1	0.93508	0.76553
chr1	146009649	146009664	0.063533	-0.130379	4	0.00091303	0.00041264	0.10975	0.24013
chr1	147096504	147096505	1	0.136763	1	0.21561	1	0.95373	0.81697
chr1	147801165	147801166	1	0.124005	1	0.33083	1	0.55024	0.42623
chr1	147789685	147789697	1	0.126227	2	0.033136	0.10105	0.58796	0.46173
chr1	147789758	147789842	1	0.111848	2	0.13891	0.17143	0.6018	0.48995
chr1	148534212	148534213	1	-0.156006	1	0.14757	1	0.73248	0.88849
chr1	148853996	148854010	0.28714	0.109977	2	0.0027938	0.004809	0.32354	0.21356
chr1	148930156	148930220	1	0.148688	2	0.043261	0.080114	0.83626	0.68757
chr1	148929578	148929666	1	0.129995	3	0.018065	0.098683	0.83711	0.70711
chr1	148928269	148928510	1	0.118092	2	0.13368	0.11584	0.50214	0.38404
chr1	149148406	149148428	1	0.102819	2	0.04027	0.20673	0.17735	0.07453
chr1	149156293	149156294	1	0.122193	1	0.29079	1	0.23119	0.109
chr1	149294325	149294326	1	0.117152	1	0.097308	1	0.38022	0.26306
chr1	149669696	149669697	1	0.197299	1	0.056146	1	0.44916	0.25186
chr1	149672548	149672604	0.8704	-0.112397	3	0.0027696	0.0326	0.027695	0.14009
chr1	150131518	150131519	1	0.111444	1	0.10608	1	0.80654	0.69509
chr1	150131551	150131552	1	-0.129243	1	0.12208	1	0.70303	0.83227
chr1	150267174	150267175	1	0.17341	1	0.0033753	1	0.87654	0.70313
chr1	150255015	150255016	1	0.102317	1	0.79575	1	0.17022	0.067904
chr1	150468233	150468234	1	0.1005	1	0.42921	1	0.93526	0.83476
chr1	150525499	150525500	1	-0.11615	1	0.40512	1	0.6108	0.72695
chr1	150522195	150522196	1	0.114616	1	0.34494	1	0.37164	0.25702
chr1	150709796	150709797	1	0.16364	1	0.059847	1	0.93293	0.76929
chr1	151171572	151171573	1	0.146341	1	0.81742	1	0.14634	1.30E-07
chr1	151299887	151299888	1	0.169428	1	0.039036	1	0.20864	0.03921
chr1	151341514	151341532	0.28206	0.115208	2	0.002886	0.0046633	0.94278	0.82758
chr1	151870868	151870869	1	-0.201839	1	0.00065672	1	0.07637	0.27821
chr1	151810256	151810261	1	-0.108434	2	0.029621	0.10246	0.15768	0.26612
chr1	152051069	152051070	1	0.204066	1	0.014065	1	0.72664	0.52257
chr1	152161877	152161878	1	0.181521	1	0.046168	1	0.28907	0.10755
chr1	152384455	152384456	1	0.280972	1	0.0035305	1	0.71094	0.42997
chr1	153651665	153651666	1	0.144078	1	0.059847	1	0.17671	0.032631
chr1	153751186	153751187	1	-0.103633	1	0.43742	1	0.64563	0.74926
chr1	153761957	153761958	1	0.121917	1	0.0098368	1	0.92379	0.80188
chr1	153813427	153813428	1	0.106698	1	0.38185	1	0.63798	0.53128
chr1	154301963	154301964	1	0.175655	1	0.050953	1	0.83337	0.65771
chr1	154298087	154298088	1	0.113827	1	0.33784	1	0.1198	0.0059691
chr1	154475919	154475920	1	-0.115222	1	0.26002	1	0.88478	1
chr1	154540827	154540916	0.58408	0.161928	3	0.01362	0.016226	0.49558	0.33365
chr1	154719538	154719636	0.77281	0.107028	2	0.011319	0.026471	0.87813	0.7711
chr1	154832923	154832924	1	0.110681	1	0.38951	1	0.55663	0.44595
chr1	154851584	154851623	1	0.120907	2	0.0092627	0.046669	0.85711	0.73621
chr1	154856590	154856591	1	-0.104872	1	0.1725	1	0.29487	0.39974
chr1	154924370	154924371	1	0.194762	1	0.043193	1	0.55981	0.36504
chr1	154978354	154978371	0.63247	-0.104985	3	0.015705	0.018526	0.36214	0.46713
chr1	155052092	155052093	1	0.170732	1	0.26002	1	0.17073	0
chr1	155054922	155054923	1	-0.118613	1	0.0098368	1	0.022426	0.14104
chr1	155098817	155098858	0.84003	0.118374	4	0.0084078	0.030739	0.41447	0.29609
chr1	155157940	155157941	1	0.185646	1	0.1725	1	0.48181	0.29617
chr1	155161793	155161794	1	-0.115127	1	0.19079	1	0.83288	0.94801
chr1	155219525	155219569	0.30307	0.142114	3	0.00074122	0.0052584	0.85467	0.71256
chr1	155225233	155225530	1	0.105421	2	0.23527	0.40778	0.20284	0.097415
chr1	155264371	155264415	1	-0.105578	3	0.0406	0.15315	0.59798	0.70356
chr1	155264432	155264433	1	0.112818	1	0.24836	1	0.41915	0.30633
chr1	155280482	155280483	1	0.153685	1	0.049314	1	0.829	0.67532
chr1	155291270	155291271	1	0.111601	1	0.17694	1	0.74344	0.63184
chr1	155265485	155265486	1	-0.191527	1	0.032861	1	0.34854	0.54006
chr1	155295255	155295270	0.17006	0.117773	3	0.0014642	0.0020205	0.48618	0.36841
chr1	155481661	155481704	0.53905	0.144914	3	0.001932	0.014189	0.97049	0.82558
chr1	155527312	155527322	0.00486	0.198666	2	9.22E-06	9.33E-06	0.893	0.69433
chr1	155536778	155536796	0.21231	0.122901	2	0.0050969	0.0029097	0.89043	0.76753
chr1	155538832	155538833	1	-0.137804	1	0.018391	1	0.85649	0.99429
chr1	155928529	155928530	1	0.112254	1	0.13619	1	0.93164	0.81939
chr1	155995696	155995697	1	0.127502	1	0.24836	1	0.45015	0.32264
chr1	156053630	156053631	1	0.109895	1	0.081509	1	0.94404	0.83414
chr1	156085196	156085197	1	0.100831	1	0.034025	1	0.10854	0.0077108
chr1	156119541	156119542	1	-0.120708	1	0.23708	1	0.52885	0.64956
chr1	156211378	156211379	1	-0.120999	1	0.065777	1	0.32172	0.44272
chr1	156370509	156370510	1	0.115106	1	0.028543	1	0.81567	0.70057
chr1	156370543	156370544	1	0.161215	1	0.041768	1	0.64837	0.48715
chr1	156358561	156358583	1	0.111351	2	0.20186	0.10979	0.402	0.29065
chr1	156593697	156593698	1	-0.142684	1	0.10914	1	0.19182	0.33451
chr1	156810878	156810879	1	-0.101122	1	0.7423	1	0.649	0.75012
chr1	156860905	156860906	1	0.132447	1	0.26598	1	0.51088	0.37843
chr1	156862996	156863029	0.51073	-0.105907	3	0.0092557	0.012924	0.07077	0.17668
chr1	156864623	156864624	1	0.128245	1	0.067858	1	0.32756	0.19932
chr1	156874213	156874217	0.63237	0.227796	2	0.00051802	0.018522	0.91045	0.68265
chr1	156883343	156883372	0.40424	-0.146059	3	0.0015775	0.0085723	0.45616	0.60222
chr1	156899386	156899387	1	0.130131	1	0.20542	1	0.67291	0.54278
chr1	156905730	156905731	1	0.112564	1	0.07909	1	0.98821	0.87564
chr1	156893829	156893961	1	0.105281	2	0.050392	0.096753	0.16952	0.06424
chr1	157059616	157059642	0.31204	0.149015	2	0.00051802	0.0055104	0.81819	0.66918
chr1	157108276	157108277	1	0.121951	1	0.83923	1	0.12195	1.74E-07
chr1	157249185	157249217	1	0.100489	2	0.06118	0.18968	0.34723	0.24675
chr1	157977550	157977551	1	0.101784	1	0.0111	1	0.86598	0.76419
chr1	158038800	158038893	0.75354	0.112984	3	0.0037616	0.025288	0.92623	0.81325
chr1	158060376	158060377	1	0.133006	1	0.046168	1	0.83406	0.70105
chr1	158129247	158129248	1	0.104745	1	0.031733	1	0.94024	0.8355
chr1	158609840	158609841	1	0.112614	1	0.92753	1	0.91522	0.80261
chr1	159787950	159787951	1	0.116149	1	0.061773	1	0.9714	0.85525
chr1	159797319	159797397	1	0.100778	2	0.063978	0.30818	0.93188	0.8311
chr1	159855985	159855986	1	-0.102019	1	0.33784	1	0.80547	0.90749
chr1	160032033	160032046	1	0.100444	2	0.029621	0.15983	0.95543	0.85499
chr1	160094100	160094101	1	0.11416	1	0.057972	1	0.78855	0.67439
chr1	160163445	160163518	1	0.100468	3	0.10759	0.12487	0.65713	0.55667
chr1	160255477	160255478	1	-0.118046	1	0.1725	1	0.64468	0.76273
chr1	160345815	160345816	1	-0.142352	1	0.046168	1	0.063415	0.20577
chr1	160370207	160370208	1	0.148762	1	0.028543	1	0.18677	0.038004
chr1	160784812	160784813	1	0.107809	1	0.037727	1	0.96341	0.85561
chr1	160979494	160979495	1	0.147728	1	0.069993	1	0.82111	0.67338
chr1	161049535	161049536	1	-0.113462	1	0.15555	1	0.79002	0.90348
chr1	161008801	161008805	1	0.109756	2	0.41825	0.73917	0.10976	1.09E-07
chr1	161121996	161121997	1	0.127523	1	0.0087034	1	0.96902	0.84149
chr1	161136643	161136644	1	0.108115	1	0.13619	1	0.2006	0.092488
chr1	161575942	161575951	0.69417	-0.229848	2	0.0045739	0.021801	0.26244	0.49229
chr1	161973091	161973124	0.09051	-0.184641	4	2.04E-06	0.00072657	0.34289	0.52753
chr1	162244011	162244012	1	0.204497	1	0.0064999	1	0.88624	0.68174
chr1	163157745	163157746	1	0.239189	1	0.0022339	1	0.92871	0.68952
chr1	164290197	164290198	1	0.152738	1	0.083987	1	0.28187	0.12913
chr1	164681787	164681798	1	0.169979	2	0.015375	0.098264	0.43233	0.26236
chr1	165132272	165132355	0.77049	0.154302	3	0.0048993	0.026298	0.44854	0.29424
chr1	165321808	165321811	1	0.124784	2	0.59861	0.37982	0.16103	0.036241
chr1	165204827	165204828	1	0.10473	1	0.38951	1	0.15694	0.052211
chr1	165513794	165513795	1	0.133929	1	0.040382	1	0.87623	0.7423
chr1	165797569	165797570	1	0.125019	1	0.27204	1	0.15326	0.028238
chr1	166356378	166356379	1	-0.112659	1	0.15152	1	0.72733	0.83999
chr1	166853373	166853374	1	0.106126	1	0.2782	1	0.3011	0.19497
chr1	167425040	167425041	1	-0.155435	1	0.62929	1	0.018478	0.17391
chr1	167425078	167425079	1	0.120864	1	0.29079	1	0.14633	0.02547
chr1	167408458	167408459	1	-0.208943	1	0.063749	1	0.1929	0.40184
chr1	167408711	167408712	1	-0.129477	1	0.16386	1	0.059802	0.18928
chr1	167572288	167572289	1	0.133855	1	0.22616	1	0.20706	0.073201
chr1	167598574	167598575	1	0.100332	1	0.16814	1	0.72689	0.62656
chr1	169879283	169879284	1	0.130828	1	0.094517	1	0.98244	0.85162
chr1	170634849	170634859	1	-0.102399	3	0.19156	0.37835	0.1076	0.21
chr1	170635908	170635909	1	0.131346	1	0.086526	1	0.23237	0.10102
chr1	170749434	170749451	0.2952	0.111216	3	0.0009735	0.0050344	0.96073	0.84951
chr1	171197749	171197750	1	0.131885	1	0.010664	1	0.80839	0.67651
chr1	171374371	171374372	1	0.141194	1	0.14757	1	0.58645	0.44526
chr1	171631638	171631657	0.080881	0.105947	2	0.0018167	0.00061264	0.93751	0.83156
chr1	171751458	171751459	1	-0.127375	1	0.19558	1	0.1542	0.28157
chr1	171953552	171953594	0.19703	0.166735	3	0.0011901	0.002585	0.6298	0.46307
chr1	172419860	172419861	1	0.240366	1	0.0083524	1	0.81214	0.57178
chr1	172479392	172479393	1	-0.156858	1	0.065777	1	0.69021	0.84707
chr1	173959856	173959857	1	0.121651	1	0.24836	1	1	0.87835
chr1	174128741	174128742	1	0.121951	1	0.96094	1	0.12195	1.30E-07
chr1	175115787	175115788	1	-0.101336	1	0.29079	1	0.077359	0.1787
chr1	175568146	175568147	1	0.176403	1	0.054368	1	0.74708	0.57067
chr1	175568184	175568185	1	-0.131845	1	0.13619	1	0.39902	0.53087
chr1	175568418	175568434	0.63486	-0.114481	3	0.001812	0.018651	0.16911	0.28359
chr1	175842633	175842634	1	0.185694	1	0.12549	1	0.95082	0.76513
chr1	175856800	175856829	1	-0.109219	2	0.099204	0.15036	0.51299	0.62221
chr1	175857249	175857250	1	0.160865	1	0.12208	1	0.37015	0.20928
chr1	176463845	176463859	0.37642	0.151595	2	0.0057604	0.0076399	0.92708	0.77548
chr1	176464543	176464544	1	0.107254	1	0.018391	1	0.95811	0.85085
chr1	176526164	176526165	1	0.133811	1	0.12549	1	0.95747	0.82366
chr1	176851934	176851935	1	0.228532	1	0.0005925	1	0.85891	0.63038
chr1	176943681	176943682	1	0.128089	1	0.031733	1	0.92293	0.79484
chr1	177133891	177133892	1	0.11456	1	0.58048	1	0.12195	0.0073913
chr1	178462672	178462673	1	0.103769	1	0.059847	1	0.9674	0.86363
chr1	178456269	178456274	0.36093	-0.184554	3	0.00027938	0.0070874	0.38366	0.56822
chr1	178912185	178912186	1	-0.118673	1	0.027543	1	0.11047	0.22915
chr1	179057038	179057039	1	0.151948	1	0.061773	1	0.52347	0.37152
chr1	179061153	179061154	1	-0.107834	1	0.17694	1	0.39066	0.4985
chr1	179082844	179082845	1	0.101514	1	0.5901	1	0.97108	0.86957
chr1	179216493	179216548	0.82238	0.112064	2	0.0082435	0.029596	0.95578	0.84372
chr1	179410212	179410213	1	0.110186	1	0.0111	1	0.81139	0.7012
chr1	179475625	179475664	0.46059	0.100725	2	0.0077725	0.01074	0.88359	0.78287
chr1	179711557	179711607	0.82088	0.133115	3	0.020435	0.029488	0.36622	0.23311
chr1	179560764	179560765	1	0.1293	1	0.66956	1	0.21548	0.086183
chr1	180160783	180160784	1	0.10344	1	0.11874	1	0.945	0.84156
chr1	180228694	180228729	0.16894	0.194141	2	6.81E-05	0.0019959	0.8449	0.65076
chr1	180202833	180202852	0.92935	-0.11944	3	0.014358	0.036507	0.053854	0.17329
chr1	180593676	180593677	1	0.116745	1	0.15967	1	0.96173	0.84499
chr1	180892772	180892773	1	0.113474	1	0.013007	1	0.90965	0.79618
chr1	180895807	180895808	1	0.114138	1	0.11874	1	0.21028	0.096138
chr1	180895867	180895868	1	0.102749	1	0.26598	1	0.2338	0.13105
chr1	180923214	180923250	0.014203	0.104391	6	6.17E-05	4.35E-05	0.15355	0.049163
chr1	181187763	181187764	1	0.133448	1	0.010243	1	0.90739	0.77394
chr1	181453021	181453022	1	-0.137822	1	0.027543	1	0.14406	0.28189
chr1	182026462	182026510	0.021582	-0.124182	6	1.71E-05	7.93E-05	0.1896	0.31378
chr1	182990140	182990141	1	0.153935	1	0.031733	1	0.98134	0.82741
chr1	183250080	183250081	1	0.164185	1	0.037727	1	0.96638	0.8022
chr1	183261887	183261970	0.049322	0.100853	3	2.10E-05	0.00027859	0.94461	0.84376
chr1	183303601	183303602	1	0.124669	1	0.027543	1	0.92116	0.79649
chr1	183516265	183516266	1	0.193735	1	0.0111	1	0.83827	0.64454
chr1	183604759	183604760	1	0.113326	1	0.032861	1	0.14221	0.028883
chr1	183604802	183604803	1	-0.112359	1	0.53352	1	9.76E-08	0.11236
chr1	184943344	184943345	1	0.134764	1	0.094517	1	0.16984	0.035081
chr1	186424310	186424311	1	-0.133928	1	0.052637	1	0.17083	0.30476
chr1	187297621	187297622	1	-0.103519	1	0.5063	1	0.8512	0.95472
chr1	187420554	187420555	1	0.120625	1	0.010664	1	0.90604	0.78541
chr1	189194686	189194762	0.40834	0.103506	5	0.00099813	0.0087216	0.92403	0.82052
chr1	189962167	189962168	1	0.104666	1	0.0044083	1	0.92067	0.816
chr1	192692405	192692406	1	0.105079	1	0.35942	1	0.97418	0.8691
chr1	192864377	192864394	0.082574	0.103434	2	0.00069434	0.00063177	0.93058	0.82714
chr1	192875150	192875159	0.43541	-0.240436	2	0.0014316	0.0097646	0.70521	0.94565
chr1	194973330	194973331	1	0.144795	1	0.38185	1	0.9012	0.75641
chr1	195213149	195213150	1	0.124555	1	0.024723	1	0.96282	0.83826
chr1	197038353	197038354	1	-0.107315	1	0.10914	1	0.87142	0.97874
chr1	197888122	197888123	1	0.134287	1	0.094517	1	0.17884	0.044556
chr1	198126202	198126203	1	0.126622	1	0.26598	1	0.14829	0.021665
chr1	198126760	198126761	1	0.123647	1	0.12208	1	0.13334	0.0096956
chr1	199998687	199998688	1	-0.108194	1	0.59979	1	0.072336	0.18053
chr1	200003047	200003048	1	-0.298831	1	0.011552	1	0.41418	0.71301
chr1	200003198	200003199	1	0.143241	1	0.086526	1	0.5254	0.38216
chr1	200010563	200010626	1	-0.118202	2	0.017372	0.15125	0.20411	0.32231
chr1	200008797	200008798	1	0.121946	1	0.049314	1	0.14552	0.023574
chr1	200719876	200719945	1	0.107294	2	0.04027	0.071341	0.96294	0.85564
chr1	200842307	200842308	1	-0.108891	1	0.33083	1	0.71563	0.82452
chr1	200843384	200843387	1	-0.139413	2	0.09819	0.059503	0.71917	0.85858
chr1	200843425	200843426	1	-0.100738	1	0.41306	1	0.67448	0.77522
chr1	200885022	200885023	1	0.249611	1	0.0080141	1	0.85807	0.60846
chr1	200941500	200941501	1	0.110025	1	0.036457	1	0.95859	0.84856
chr1	200941560	200941561	1	0.125558	1	0.050953	1	0.71078	0.58522
chr1	200941753	200941754	1	0.216247	1	0.056146	1	0.8506	0.63435
chr1	200983237	200983273	1	-0.135664	2	0.038374	0.19637	0.41306	0.54873
chr1	201017903	201017911	0.25339	0.128794	2	0.0067999	0.0039058	0.75439	0.6256
chr1	201177016	201177017	1	0.101422	1	0.12208	1	0.97986	0.87843
chr1	201083988	201083989	1	-0.127614	1	0.00623	1	1.22E-07	0.12761
chr1	201084411	201084428	0.36071	0.171188	2	0.0020774	0.0070799	0.57973	0.40854
chr1	201253337	201253344	0.47602	0.174678	3	0.0017465	0.011441	0.50494	0.33026
chr1	201253375	201253389	1	-0.105365	2	0.15408	0.28428	0.43086	0.53622
chr1	201357374	201357375	1	0.128232	1	0.043193	1	0.93187	0.80363
chr1	201424420	201424421	1	-0.209088	1	0.041768	1	0.297	0.50609
chr1	201509091	201509346	1	-0.11323	2	0.44737	0.6601	0.03784	0.15107
chr1	201583501	201583564	0.0008102	-0.118952	6	3.54E-08	7.95E-07	0.075697	0.19465
chr1	201682054	201682055	1	-0.146517	1	0.19558	1	0.67687	0.82338
chr1	201618653	201618654	1	0.241294	1	0.018391	1	0.58588	0.34458
chr1	201618776	201618777	1	0.105191	1	0.1399	1	0.67818	0.57298
chr1	201619327	201619328	1	-0.112648	1	0.086526	1	0.21623	0.32888
chr1	201911138	201911196	1	0.175252	2	0.078751	0.098578	0.8828	0.70755
chr1	201858150	201858151	1	-0.130435	1	0.98326	1	1.46E-07	0.13043
chr1	201977389	201977428	0.28439	0.128541	2	0.0021477	0.0047279	0.73686	0.60832
chr1	202133785	202133786	1	0.113556	1	0.44573	1	0.21639	0.10283
chr1	202137485	202137486	1	0.106267	1	0.16386	1	0.84431	0.73804
chr1	202183278	202183279	1	0.11577	1	0.29079	1	0.22677	0.111
chr1	202163562	202163599	1	0.104185	2	0.14293	0.3584	0.54471	0.44052
chr1	202163621	202163632	0.15594	0.17197	3	6.66E-05	0.0017498	0.8863	0.71433
chr1	202588436	202588437	1	0.184655	1	0.0030834	1	0.90801	0.72335
chr1	202606893	202606894	1	-0.111437	1	0.1437	1	0.32727	0.4387
chr1	202614045	202614127	0.27583	0.136173	3	0.0020039	0.0044858	0.25281	0.11664
chr1	202672765	202672766	1	0.168013	1	0.0090675	1	0.85932	0.6913
chr1	202772870	202772871	1	-0.172969	1	0.11874	1	0.51431	0.68728
chr1	202896969	202896970	1	0.115337	1	0.12898	1	0.76196	0.64662
chr1	203045715	203045716	1	0.118719	1	0.11547	1	0.17582	0.057103
chr1	203184086	203184087	1	0.165723	1	0.031733	1	0.71826	0.55254
chr1	203411986	203411987	1	-0.130219	1	0.24267	1	0.37012	0.50033
chr1	203412039	203412071	0.90373	0.145509	2	0.0095345	0.0348	0.81862	0.67311
chr1	203495774	203495841	0.60721	0.109603	2	0.0098133	0.01728	0.94948	0.83988
chr1	203601081	203601082	1	0.1186	1	0.081509	1	0.92219	0.80359
chr1	203775589	203775590	1	0.14587	1	0.097308	1	0.9656	0.81973
chr1	203911997	203912046	0.070392	0.109715	2	0.00022446	0.00048734	0.97846	0.86874
chr1	204098740	204098741	1	-0.127695	1	0.22084	1	0.80209	0.92979
chr1	204159793	204159794	1	0.105329	1	0.15555	1	0.11838	0.013046
chr1	204345765	204345794	1	0.103558	2	0.22373	0.15532	0.17929	0.07573
chr1	204504919	204504920	1	-0.134212	1	0.049314	1	0.80075	0.93497
chr1	204545649	204545756	0.0008128	0.162082	3	6.67E-07	7.99E-07	0.94573	0.78365
chr1	204772045	204772046	1	-0.219777	1	0.050953	1	0.33237	0.55214
chr1	204801077	204801150	0.37368	0.129964	2	0.0089979	0.0075218	0.91577	0.7858
chr1	204847047	204847048	1	0.246853	1	0.001604	1	0.81155	0.56469
chr1	204985862	204985863	1	0.192948	1	0.0052482	1	0.92338	0.73043
chr1	205000137	205000138	1	-0.15851	1	0.046168	1	0.29587	0.45438
chr1	205012583	205012584	1	0.130046	1	0.29079	1	0.23216	0.10211
chr1	205228798	205228799	1	0.122892	1	0.09179	1	0.85478	0.73189
chr1	205228851	205228880	0.3276	0.125109	2	0.0045033	0.0060156	0.80079	0.67568
chr1	205335269	205335270	1	0.186056	1	0.0026885	1	0.79751	0.61146
chr1	205338204	205338205	1	0.136644	1	0.061773	1	0.94456	0.80792
chr1	205378124	205378194	0.75729	0.112589	2	0.0074353	0.025472	0.93566	0.82307
chr1	205475093	205475094	1	-0.109246	1	0.10914	1	0.18948	0.29873
chr1	205505916	205505936	1	0.114052	2	0.050979	0.15123	0.71145	0.5974
chr1	205632026	205632040	0.19571	0.101101	3	0.00020328	0.0025506	0.95098	0.84988
chr1	205782105	205782106	1	0.10659	1	0.40512	1	0.16361	0.057024
chr1	205809407	205809408	1	0.1192	1	0.15967	1	0.21949	0.10029
chr1	205782906	205782907	1	0.106936	1	0.018391	1	0.15069	0.043757
chr1	206223769	206223770	1	0.10567	1	0.83923	1	0.12195	0.016281
chr1	206663984	206663985	1	-0.123589	1	0.097308	1	0.77065	0.89424
chr1	206719632	206719633	1	0.10513	1	0.04466	1	1	0.89487
chr1	206729033	206729040	1	-0.100834	2	0.36873	0.45661	0.56324	0.66407
chr1	206963940	206963941	1	0.127289	1	0.1725	1	0.8901	0.76281
chr1	206964050	206964051	1	0.109134	1	0.24836	1	0.91462	0.80548
chr1	208404495	208404496	1	-0.140823	1	0.15152	1	0.58439	0.72521
chr1	208417945	208417946	1	0.123574	1	0.22084	1	0.12531	0.0017391
chr1	209000011	209000012	1	-0.106996	1	0.13619	1	0.80071	0.90771
chr1	209405104	209405105	1	0.108898	1	0.35213	1	0.32499	0.21609
chr1	209942019	209942066	1	-0.115102	2	0.037912	0.22795	0.36898	0.48409
chr1	209974654	209974655	1	-0.12142	1	0.026574	1	0.82911	0.95053
chr1	210000752	210000753	1	0.195193	1	0.026574	1	0.81651	0.62132
chr1	210032277	210032278	1	-0.168892	1	0.23708	1	0.70786	0.87675
chr1	210191624	210191635	1	0.111105	2	0.005938	0.055997	0.96541	0.85431
chr1	210446196	210446215	1	0.111502	2	0.10981	0.34216	0.4751	0.3636
chr1	211284850	211284851	1	0.158343	1	0.032861	1	0.9485	0.79016
chr1	211297248	211297249	1	0.155133	1	0.12208	1	0.86599	0.71086
chr1	211589745	211589784	1.04E-09	-0.121946	8	8.64E-12	7.06E-14	0.14644	0.26839
chr1	211590219	211590220	1	0.175977	1	0.11547	1	0.51416	0.33818
chr1	211787399	211787489	0.0012848	0.200482	4	1.03E-07	1.52E-06	0.848	0.64752
chr1	211828525	211828526	1	0.269243	1	0.0064999	1	0.39767	0.12842
chr1	211849525	211849543	0.70856	0.173493	2	0.0026606	0.022582	0.37824	0.20474
chr1	212143029	212143030	1	0.118814	1	0.10309	1	0.96925	0.85043
chr1	212361669	212361680	0.61702	0.124409	2	0.0022949	0.017784	0.93218	0.80777
chr1	212687141	212687142	1	0.125303	1	0.18609	1	0.45859	0.33329
chr1	212761548	212761597	0.46568	0.216526	2	0.0015332	0.010962	0.64127	0.42474
chr1	212799769	212799770	1	0.224698	1	0.00065672	1	0.88024	0.65555
chr1	212782622	212782659	1	-0.102739	6	0.33268	0.21959	0.0053265	0.10807
chr1	212841132	212841133	1	0.107818	1	0.040382	1	0.92115	0.81333
chr1	213089971	213089972	1	0.114656	1	0.18147	1	0.43875	0.32409
chr1	213154991	213154992	1	0.126563	1	0.025634	1	0.84246	0.7159
chr1	213154552	213154646	0.028399	0.117487	4	2.26E-05	0.00012361	0.89747	0.77999
chr1	213155772	213155773	1	0.122425	1	0.037727	1	0.94407	0.82165
chr1	213592147	213592148	1	0.130497	1	0.11547	1	0.64644	0.51594
chr1	213697396	213697397	1	0.108924	1	0.29723	1	0.444	0.33508
chr1	213993565	213993643	1	0.100463	2	0.060496	0.16305	0.89178	0.79132
chr1	214280784	214280791	1	0.132336	2	0.041743	0.41771	0.59262	0.46028
chr1	214309414	214309459	0.59008	0.107595	2	0.007006	0.016519	0.87748	0.76989
chr1	214412451	214412452	1	0.103474	1	0.16386	1	0.96184	0.85837
chr1	214454805	214454806	1	-0.114028	1	0.22616	1	0.040713	0.15474
chr1	215256256	215256257	1	0.120156	1	0.086526	1	0.14871	0.028553
chr1	215810693	215810694	1	-0.109961	1	0.28445	1	0.61749	0.72745
chr1	216224090	216224091	1	0.132849	1	0.024723	1	0.89071	0.75786
chr1	217263839	217263847	0.4911	-0.121531	3	0.015131	0.01211	0.51889	0.64042
chr1	217310395	217310396	1	0.162734	1	0.15555	1	0.21723	0.054496
chr1	217805289	217805299	1	0.157632	2	0.031141	0.17841	0.92691	0.76928
chr1	218098354	218098355	1	-0.111074	1	0.039036	1	0.065088	0.17616
chr1	220216216	220216217	1	0.132216	1	0.33083	1	0.46329	0.33108
chr1	220473932	220473941	0.4223	0.142318	3	0.0078934	0.0092669	0.50596	0.36364
chr1	220267586	220267587	1	0.183083	1	0.01771	1	0.18308	1.30E-07
chr1	220863674	220863675	1	-0.122874	1	0.90533	1	0.0075604	0.13043
chr1	220915704	220915705	1	0.125708	1	0.7529	1	0.9923	0.86659
chr1	220921986	220921987	1	0.138485	1	0.98326	1	0.14634	0.0078561
chr1	220983833	220983877	1	0.121172	4	0.014475	0.080676	0.42747	0.3063
chr1	221050246	221050273	0.5905	-0.110217	3	0.0040993	0.01656	0.026501	0.13672
chr1	221068082	221068083	1	0.107291	1	0.17694	1	0.6246	0.51731
chr1	222484416	222484417	1	-0.116086	1	0.38185	1	0.7712	0.88729
chr1	222791798	222791799	1	0.153948	1	0.15555	1	0.17912	0.025168
chr1	222817869	222817870	1	0.135921	1	0.20045	1	0.21734	0.081423
chr1	223211348	223211349	1	0.117637	1	0.0098368	1	1	0.88236
chr1	223256475	223256476	1	0.109698	1	0.26598	1	0.52007	0.41037
chr1	223397977	223398015	1	0.133742	2	0.15123	0.090445	0.90889	0.77515
chr1	223538423	223538424	1	-0.142107	1	0.38185	1	9.76E-08	0.14211
chr1	223566747	223567173	0.37867	0.100377	11	0.038706	0.007716	0.23246	0.13208
chr1	223807029	223807030	1	-0.10395	1	0.02384	1	0.89605	1
chr1	224662602	224662603	1	0.108884	1	0.021354	1	1	0.89112
chr1	224803687	224803688	1	-0.112937	1	0.86116	1	0.02667	0.13961
chr1	225068757	225068758	1	0.135689	1	0.052637	1	0.89621	0.76052
chr1	225530684	225530685	1	-0.116635	1	0.42109	1	0.72447	0.84111
chr1	225865268	225865288	0.024349	-0.116566	4	3.16E-06	9.66E-05	0.086068	0.20263
chr1	226128439	226128440	1	0.292531	1	0.00084664	1	0.92638	0.63385
chr1	226127437	226127444	0.4229	-0.121123	3	0.015473	0.0092943	0.27459	0.39572
chr1	226127580	226127581	1	0.103661	1	0.1437	1	0.93336	0.8297
chr1	226297527	226297528	1	0.112614	1	0.030637	1	0.13104	0.018421
chr1	226271837	226271840	1	0.121448	2	0.056526	0.12039	0.63979	0.51834
chr1	226315478	226315479	1	0.144197	1	0.12208	1	0.63638	0.49218
chr1	226328020	226328021	1	0.126104	1	0.026574	1	0.97449	0.84839
chr1	226369787	226369788	1	0.147552	1	0.10608	1	0.64195	0.4944
chr1	226412105	226412106	1	-0.107368	1	0.31038	1	0.23864	0.34601
chr1	226515000	226515011	1	-0.110772	2	0.15991	0.17824	0.55921	0.66998
chr1	226556970	226557091	1	-0.132395	3	0.033496	0.11046	0.40272	0.53512
chr1	226685995	226685996	1	0.277416	1	0.0050257	1	0.92956	0.65215
chr1	226864264	226864265	1	-0.128004	1	0.061773	1	0.2826	0.41061
chr1	226972524	226972525	1	0.102531	1	0.18147	1	0.72007	0.61754
chr1	227464177	227464178	1	0.15798	1	0.015795	1	0.88439	0.72641
chr1	227464182	227464183	1	0.100938	1	0.074428	1	0.92362	0.82268
chr1	227748543	227748544	1	0.11616	1	0.16386	1	0.44008	0.32392
chr1	227748846	227748847	1	0.108732	1	0.38185	1	0.27206	0.16333
chr1	227748858	227748859	1	-0.153182	1	0.26598	1	0.32071	0.47389
chr1	227823444	227823487	0.60481	0.114361	2	0.002575	0.017166	0.95268	0.83832
chr1	227923016	227923017	1	0.161317	1	0.18609	1	0.2002	0.038882
chr1	227974750	227974771	0.39264	-0.129843	4	0.00078936	0.0081777	0.24625	0.37609
chr1	228105219	228105220	1	0.26043	1	0.0022339	1	0.42161	0.16118
chr1	228126666	228126667	1	0.127371	1	0.14757	1	0.98132	0.85395
chr1	228112714	228112715	1	0.170786	1	0.043193	1	0.60167	0.43089
chr1	228112724	228112753	1	-0.100672	2	0.042244	0.042208	0.34717	0.44784
chr1	228113247	228113312	0.21983	0.124675	3	0.0023373	0.0030849	0.81295	0.68828
chr1	228136981	228136982	1	-0.130868	1	0.10914	1	0.63696	0.76783
chr1	228248811	228248812	1	0.145619	1	0.07909	1	0.25006	0.10444
chr1	228254971	228255039	0.45255	0.183953	3	0.0015199	0.010403	0.83757	0.65361
chr1	228318630	228318739	0.70864	0.140542	3	0.014466	0.022603	0.28296	0.14242
chr1	228393322	228393323	1	-0.123041	1	0.24836	1	0.66476	0.7878
chr1	228393354	228393355	1	0.167523	1	0.022985	1	0.8234	0.65587
chr1	228396568	228396569	1	0.145198	1	0.07673	1	0.74654	0.60134
chr1	228395803	228395804	1	-0.139307	1	0.089127	1	0.59516	0.73446
chr1	228401789	228401790	1	0.15259	1	0.12898	1	0.2865	0.13391
chr1	228401912	228401913	1	0.100825	1	0.1399	1	0.18858	0.08775
chr1	228460216	228460217	1	0.130925	1	0.086526	1	0.8558	0.72488
chr1	228464453	228464478	0.21811	0.138558	3	0.0009549	0.0030431	0.79097	0.65242
chr1	228400130	228400270	3.15E-13	0.133826	23	4.44E-14	7.11E-18	0.84691	0.71308
chr1	228482009	228482010	1	0.190983	1	0.040382	1	0.6216	0.43062
chr1	228463326	228463593	1	0.127265	2	0.17837	0.20073	0.14429	0.017026
chr1	228556389	228556640	0.321	0.115743	3	0.0018797	0.0058053	0.89689	0.78114
chr1	228560516	228560525	0.25625	0.172793	2	0.01714	0.0039797	0.69528	0.52249
chr1	228561709	228561768	0.14127	0.109451	2	0.0016694	0.0014832	0.8794	0.76995
chr1	228580108	228580135	1	0.132654	2	0.010099	0.052787	0.87411	0.74145
chr1	228651511	228651512	1	0.129985	1	0.029574	1	0.16491	0.034925
chr1	228681864	228681865	1	0.118298	1	0.046168	1	0.94108	0.82278
chr1	228652081	228652230	0.29527	-0.102409	8	0.17472	0.0050378	0.023117	0.12553
chr1	228743862	228743874	0.81393	0.130889	2	0.019335	0.029087	0.81132	0.68043
chr1	228743421	228743422	1	-0.115077	1	0.22616	1	0.46346	0.57854
chr1	228783550	228783603	1	-0.122597	3	0.22893	0.30781	0.032223	0.15482
chr1	229004013	229004014	1	0.146778	1	0.0098368	1	1	0.85322
chr1	229283136	229283137	1	0.104956	1	0.42921	1	0.34384	0.23889
chr1	229283595	229283596	1	0.127648	1	0.13619	1	0.56547	0.43783
chr1	229283670	229283703	1	0.150378	3	0.0059847	0.081347	0.57298	0.4226
chr1	229283737	229283745	1	0.122384	2	0.14429	0.13292	0.31536	0.19297
chr1	229471488	229471489	1	0.113216	1	0.11227	1	0.95331	0.84009
chr1	229478196	229478197	1	0.121951	1	0.96094	1	0.12195	1.30E-07
chr1	229568704	229568705	1	0.118747	1	0.51529	1	0.20887	0.090125
chr1	229570242	229570243	1	-0.108991	1	0.15555	1	0.020368	0.12936
chr1	229655185	229655186	1	-0.106937	1	0.59979	1	0.86802	0.97496
chr1	229910287	229910288	1	0.169323	1	0.021354	1	0.91743	0.74811
chr1	230453749	230453787	0.06246	0.10702	3	3.91E-05	0.0004002	0.93614	0.82912
chr1	230459159	230459160	1	0.102178	1	0.32392	1	0.98586	0.88368
chr1	230463789	230463790	1	-0.138522	1	0.089127	1	0.79129	0.92981
chr1	230493260	230493261	1	0.215901	1	0.0073742	1	0.92875	0.71285
chr1	231130447	231130448	1	-0.146341	1	0.33083	1	0.85366	1
chr1	231157088	231157089	1	0.111165	1	0.019096	1	0.98536	0.8742
chr1	231175445	231175446	1	0.121951	1	0.96094	1	0.12195	1.30E-07
chr1	231175572	231175573	1	-0.103206	1	0.72125	1	1.46E-07	0.10321
chr1	231176367	231176368	1	-0.11109	1	0.030637	1	0.048959	0.16005
chr1	231589932	231590023	1	-0.110724	2	0.89727	0.31451	0.79666	0.90738
chr1	231299234	231299235	1	-0.120118	1	0.01202	1	0.098039	0.21816
chr1	232073363	232073393	0.11682	0.165035	2	0.00064567	0.0011055	0.77421	0.60917
chr1	232195760	232195761	1	0.131252	1	0.15967	1	0.67685	0.5456
chr1	232591342	232591343	1	0.179967	1	0.057972	1	0.8968	0.71683
chr1	232695192	232695193	1	0.114108	1	0.10608	1	0.75173	0.63763
chr1	232922668	232922669	1	-0.137188	1	0.065777	1	0.72526	0.86245
chr1	232922707	232922759	0.76134	-0.196109	2	0.0018167	0.025787	0.39137	0.58748
chr1	233081980	233081981	1	0.113375	1	0.24836	1	0.86096	0.74758
chr1	233750898	233750899	1	-0.123036	1	0.24267	1	0.19516	0.31819
chr1	234346640	234346641	1	0.211927	1	0.022156	1	0.92197	0.71004
chr1	234367098	234367099	1	0.1431	1	0.35942	1	0.88873	0.74563
chr1	234367522	234367586	0.65259	0.13436	4	0.0030174	0.019605	0.60157	0.46721
chr1	234492832	234492835	1	0.161109	2	0.029621	0.094674	0.51284	0.35173
chr1	234875345	234875346	1	0.110589	1	0.039036	1	0.95708	0.84649
chr1	234913072	234913073	1	-0.160907	1	0.07909	1	0.38556	0.54646
chr1	235093672	235093673	1	-0.182254	1	0.028543	1	0.59621	0.77846
chr1	235093700	235093701	1	0.126187	1	0.1437	1	0.49753	0.37134
chr1	235096701	235096702	1	-0.115728	1	0.20542	1	0.37718	0.49291
chr1	235096718	235096719	1	0.12616	1	0.094517	1	0.62806	0.5019
chr1	235280628	235280629	1	-0.110335	1	0.38951	1	0.8617	0.97204
chr1	235312330	235312331	1	0.147613	1	0.035223	1	0.96888	0.82127
chr1	235326195	235326196	1	0.116725	1	0.15152	1	0.80619	0.68946
chr1	235332715	235332716	1	-0.150824	1	0.067858	1	0.83434	0.98517
chr1	235759095	235759096	1	0.11571	1	0.18147	1	0.91643	0.80072
chr1	236214918	236214919	1	0.104068	1	0.022156	1	0.86089	0.75683
chr1	236311220	236311226	1	0.114871	2	0.034385	0.15905	0.88848	0.77361
chr1	237195411	237195412	1	-0.172043	1	0.04466	1	0.25076	0.42281
chr1	237195445	237195446	1	0.131435	1	0.39727	1	0.27295	0.14152
chr1	237392761	237392762	1	0.117607	1	0.10608	1	0.84065	0.72304
chr1	237538040	237538113	0.73485	0.164016	2	0.0026606	0.024209	0.90561	0.7416
chr1	237777997	237777998	1	0.122113	1	0.22616	1	0.87034	0.74823
chr1	238475241	238475242	1	0.148258	1	0.020576	1	0.93596	0.7877
chr1	240256678	240256679	1	0.126401	1	0.054368	1	0.18944	0.063043
chr1	240689334	240689358	0.22111	0.121192	2	0.0066988	0.0031162	0.79395	0.67275
chr1	240935043	240935044	1	0.105606	1	0.04466	1	0.91924	0.81363
chr1	242110719	242110720	1	0.116757	1	0.12549	1	0.85442	0.73766
chr1	242220428	242220449	0.016573	0.156775	4	1.51E-06	5.38E-05	0.87084	0.71406
chr1	242220474	242220477	1	0.104642	2	0.04275	0.087676	0.83399	0.72935
chr1	242688365	242688366	1	-0.111901	1	0.12549	1	0.10504	0.21694
chr1	242852892	242852893	1	0.118762	1	0.26598	1	0.96607	0.84731
chr1	242853110	242853132	1	0.128786	2	0.23527	0.24434	0.68063	0.55185
chr1	243053968	243053969	1	-0.118277	1	0.065777	1	0.17179	0.29007
chr1	243647012	243647013	1	0.119376	1	0.23708	1	0.78003	0.66066
chr1	243647041	243647089	0.53232	0.1236	2	0.0091294	0.013896	0.80358	0.67998
chr1	244386896	244386897	1	0.181737	1	0.0059701	1	0.90131	0.71958
chr1	244419596	244419612	0.89921	0.100279	2	0.0084884	0.034475	0.95655	0.85627
chr1	244530904	244530905	1	0.147069	1	0.034025	1	0.96505	0.81798
chr1	244904206	244904207	1	-0.11839	1	0.29079	1	0.78101	0.8994
chr1	244952481	244952482	1	0.128023	1	0.018391	1	0.81967	0.69164
chr1	244894276	244894326	1	-0.109259	5	0.014798	0.12878	0.24474	0.354
chr1	245317641	245317642	1	-0.146537	1	0.094517	1	0.027376	0.17391
chr1	245455603	245455636	0.29799	-0.226651	2	0.0012254	0.0051207	0.52132	0.74797
chr1	245728882	245728883	1	-0.117077	1	0.69006	1	0.73901	0.85608
chr1	245852387	245852388	1	-0.125708	1	0.20045	1	0.2877	0.41341
chr1	245930570	245930571	1	0.104625	1	0.15152	1	0.92112	0.81649
chr1	246165516	246165522	1	-0.103964	2	0.097185	0.14682	0.65687	0.76084
chr1	246853189	246853190	1	-0.123921	1	0.35942	1	0.29383	0.41775
chr1	246917717	246917718	1	0.238011	1	0.0035305	1	0.90489	0.66688
chr1	246958343	246958344	1	0.166894	1	0.07673	1	0.78175	0.61486
chr1	246958504	246958505	1	0.101537	1	0.15555	1	0.87773	0.77619
chr1	246961036	246961145	1	-0.120313	2	0.07543	0.13022	0.83126	0.95158
chr1	246952373	246952387	0.058984	-0.101547	4	0.00091303	0.00036476	0.031323	0.13287
chr1	247126342	247126465	0.80567	0.105992	3	0.0025337	0.028493	0.97078	0.86479
chr1	247278836	247278837	1	0.118733	1	0.29723	1	0.9596	0.84087
chr1	247278995	247278996	1	0.128005	1	0.24267	1	0.97582	0.84781
chr1	247535931	247535932	1	0.13002	1	0.014065	1	0.9531	0.82308
chr1	247536484	247536485	1	0.117585	1	0.26598	1	0.51581	0.39822
chr1	247581763	247581764	1	-0.186634	1	0.061773	1	0.49601	0.68264
chr1	247611880	247611920	0.44683	0.147457	2	0.0012687	0.010169	0.87585	0.72839
chr1	247681507	247681581	0.013116	0.114007	10	6.53E-06	3.88E-05	0.63019	0.51618
chr1	248013752	248013777	0.53489	0.158942	2	0.0016136	0.014029	0.93201	0.77307
chr1	248059311	248059404	0.89954	0.105	4	0.0020315	0.03449	0.91239	0.80739
chr1	248100325	248100326	1	-0.103292	1	0.24267	1	0.049159	0.15245
chr1	248351414	248351415	1	-0.191089	1	0.089127	1	0.5179	0.70898
chr1	248569958	248569959	1	0.106405	1	0.01771	1	0.87141	0.76501
chr1	248905830	248905831	1	0.102131	1	0.029574	1	0.96335	0.86122
chr1	248905900	248905901	1	-0.104959	1	0.6594	1	0.74436	0.84932
chr1	249097717	249097735	1	-0.12525	2	0.053386	0.072231	0.6748	0.80005
chr10	137950	137951	1	0.168971	1	0.00043322	1	0.81524	0.64627
chr10	234388	234472	1	0.120474	2	0.035239	0.1373	0.95511	0.83463
chr10	353663	353664	1	0.160427	1	0.072183	1	0.92972	0.76929
chr10	418616	418617	1	0.116381	1	0.09179	1	0.96339	0.84701
chr10	435270	435271	1	-0.130824	1	0.20542	1	0.56667	0.6975
chr10	527008	527009	1	0.118548	1	0.3668	1	0.89779	0.77924
chr10	569454	569455	1	-0.165551	1	0.031733	1	0.58332	0.74887
chr10	555513	555514	1	0.144963	1	0.17694	1	0.84115	0.69619
chr10	634384	634385	1	-0.11247	1	0.16814	1	0.7671	0.87957
chr10	634524	634525	1	-0.103202	1	0.42921	1	0.78261	0.88581
chr10	634871	634872	1	0.110971	1	0.037727	1	0.92192	0.81095
chr10	685373	685376	0.62538	0.107992	2	0.0012254	0.018218	0.86321	0.75522
chr10	736780	736789	0.4911	0.114473	2	0.002492	0.012109	0.95591	0.84143
chr10	736987	736988	1	-0.167595	1	0.67978	1	0.82927	0.99686
chr10	822755	822767	1	-0.102205	2	0.40973	0.45624	0.82167	0.92387
chr10	833155	833156	1	0.140261	1	0.052637	1	0.77704	0.63678
chr10	836352	836353	1	-0.156644	1	0.23158	1	0.61114	0.76779
chr10	850290	850317	0.74666	0.114468	3	0.0015629	0.024885	0.86209	0.74762
chr10	831169	831170	1	0.111227	1	0.35213	1	0.16127	0.050046
chr10	850806	850817	1	-0.122621	4	0.0032866	0.069331	0.35125	0.47387
chr10	850844	850851	0.22505	-0.173014	2	0.0013596	0.0032185	0.15319	0.32621
chr10	851617	851618	1	0.110023	1	0.035223	1	0.93999	0.82996
chr10	894962	895003	1	0.109941	2	0.15697	0.28018	0.98282	0.87288
chr10	1078500	1078501	1	0.139431	1	0.0098368	1	0.92282	0.78339
chr10	1147568	1147569	1	0.101336	1	0.47116	1	0.98829	0.88696
chr10	1151712	1151713	1	0.161253	1	0.021354	1	1	0.83875
chr10	1200123	1200124	1	0.121436	1	0.13255	1	0.77574	0.6543
chr10	1200625	1200626	1	0.125015	1	0.10608	1	0.80893	0.68391
chr10	1225489	1225490	1	0.114453	1	0.30376	1	0.69368	0.57923
chr10	1359111	1359141	0.18665	0.179377	2	0.0012687	0.0023673	0.71035	0.53098
chr10	1405564	1405565	1	0.101736	1	0.2782	1	0.4637	0.36197
chr10	1405566	1405567	1	-0.120634	1	0.12208	1	0.33016	0.45079
chr10	1405569	1405570	1	-0.148287	1	0.12898	1	0.38435	0.53263
chr10	1517110	1517111	1	-0.118485	1	0.35213	1	0.73313	0.85161
chr10	1549101	1549102	1	0.100104	1	0.019096	1	0.95978	0.85968
chr10	1651192	1651193	1	0.114225	1	0.19079	1	0.14623	0.032009
chr10	1702142	1702143	1	0.160133	1	0.026574	1	0.83089	0.67076
chr10	1728191	1728192	1	0.155409	1	0.014065	1	0.74125	0.58584
chr10	1822225	1822226	1	0.155604	1	0.016412	1	0.96756	0.81196
chr10	2069923	2069924	1	0.144274	1	0.33083	1	0.91485	0.77058
chr10	2224053	2224054	1	0.129408	1	0.030637	1	0.85998	0.73057
chr10	2253757	2253821	0.37124	0.105617	3	0.00417	0.0074188	0.95263	0.84702
chr10	2308803	2308804	1	0.265268	1	0.061773	1	0.89575	0.63049
chr10	2775156	2775327	0.76491	0.13647	5	0.0030903	0.02601	0.8623	0.72583
chr10	2819222	2819236	1	0.112607	2	0.050392	0.051482	0.8199	0.70729
chr10	2873515	2873615	1	0.146785	2	0.014355	0.13374	0.8403	0.69351
chr10	2891764	2891765	1	0.110011	1	0.10608	1	0.97287	0.86286
chr10	2964677	2964678	1	0.105203	1	0.0028147	1	0.92427	0.81907
chr10	3036015	3036016	1	-0.116	1	0.5063	1	0.79929	0.91529
chr10	3108506	3108507	1	-0.232377	1	0.0090675	1	0.16857	0.40095
chr10	3108553	3108554	1	0.112471	1	0.29079	1	0.59016	0.47768
chr10	3134317	3134318	1	0.14748	1	0.01202	1	0.92046	0.77298
chr10	3154211	3154217	0.87977	0.105663	2	0.042244	0.033237	0.87587	0.77021
chr10	3166727	3166728	1	0.107683	1	0.18147	1	0.96049	0.8528
chr10	3168266	3168353	0.59091	0.10235	3	0.0017305	0.016581	0.89698	0.79463
chr10	3281196	3281197	1	0.114324	1	0.07673	1	0.69767	0.58335
chr10	3366776	3366777	1	0.109582	1	0.17694	1	0.86966	0.76008
chr10	3362041	3362045	1	0.191986	2	0.19153	0.09172	0.82832	0.63633
chr10	3441058	3441059	1	0.113339	1	0.22084	1	0.9085	0.79516
chr10	3466600	3466601	1	0.140247	1	0.07909	1	0.53242	0.39217
chr10	3466657	3466658	1	0.158519	1	0.067858	1	0.57555	0.41703
chr10	3508070	3508071	1	0.112492	1	0.0064999	1	0.90324	0.79075
chr10	3558654	3558655	1	0.126673	1	0.036457	1	0.92193	0.79525
chr10	3626640	3626641	1	0.117849	1	0.069993	1	0.88171	0.76386
chr10	3707755	3707756	1	0.277797	1	0.0098368	1	0.77806	0.50026
chr10	3711103	3711104	1	0.155124	1	0.16386	1	0.30246	0.14733
chr10	3805350	3805351	1	0.115502	1	0.34494	1	0.92491	0.80941
chr10	3823789	3823844	1	-0.115379	6	0.0044429	0.048572	0.34275	0.45813
chr10	3827213	3827214	1	-0.132103	1	0.17694	1	0.0428	0.1749
chr10	5590269	5590312	0.56667	0.165164	3	0.0035714	0.015413	0.41366	0.2485
chr10	5606733	5606734	1	-0.123001	1	0.10309	1	0.52999	0.65299
chr10	5612395	5612396	1	-0.177283	1	0.1725	1	0.65548	0.83276
chr10	5616230	5616261	1	0.137655	2	0.044827	0.11697	0.91906	0.78141
chr10	5655670	5655671	1	-0.137383	1	0.15967	1	0.74193	0.87932
chr10	5666819	5666820	1	0.107467	1	0.25414	1	0.95825	0.85079
chr10	5688514	5688547	1	-0.109209	2	0.029621	0.073844	0.36012	0.46933
chr10	5731338	5731339	1	-0.199337	1	0.10017	1	0.62288	0.82222
chr10	5727358	5727359	1	0.143268	1	0.059847	1	0.14327	1.74E-07
chr10	5948194	5948209	0.61388	0.145463	2	0.0063081	0.017597	0.79531	0.64985
chr10	6043917	6043918	1	0.330094	1	4.53E-05	1	0.9249	0.5948
chr10	6185747	6185760	0.21894	0.213433	2	0.00017381	0.0030624	0.67567	0.46224
chr10	6185936	6185955	1	-0.100046	2	0.064694	0.1957	0.75339	0.85344
chr10	6187759	6187776	0.11097	0.224837	3	6.06E-06	0.0010188	0.39113	0.16629
chr10	6246403	6246437	0.92529	0.126019	3	0.01025	0.036259	0.4857	0.35968
chr10	6321631	6321680	0.061126	0.181637	3	4.00E-05	0.00038526	0.84012	0.65848
chr10	6763538	6763539	1	0.165945	1	0.063749	1	0.84502	0.67907
chr10	7192237	7192238	1	0.236685	1	0.0070717	1	0.95195	0.71527
chr10	7213867	7213868	1	0.119391	1	0.061773	1	0.94863	0.82924
chr10	7329608	7329609	1	0.103421	1	0.35213	1	0.69652	0.5931
chr10	7563126	7563127	1	0.140358	1	0.028543	1	0.9593	0.81894
chr10	7600873	7600874	1	0.146208	1	0.15967	1	0.92744	0.78123
chr10	7702886	7702927	0.44584	0.126076	3	0.0012838	0.01014	0.93117	0.80509
chr10	7962071	7962072	1	-0.124329	1	0.052637	1	0.87567	1
chr10	8071369	8071370	1	0.122874	1	0.026574	1	0.94355	0.82068
chr10	8071385	8071386	1	0.174959	1	0.022156	1	0.93561	0.76065
chr10	8079215	8079216	1	0.150016	1	0.069993	1	0.18544	0.035423
chr10	8088104	8088143	1	0.127767	2	0.029251	0.10019	0.23961	0.11184
chr10	8085120	8085121	1	0.193075	1	0.052637	1	0.24073	0.047651
chr10	8076027	8076054	0.55948	-0.106744	4	0.0026434	0.015076	0.14782	0.25456
chr10	8114317	8114318	1	0.125991	1	0.1399	1	0.92622	0.80023
chr10	8168364	8168365	1	0.154655	1	0.10608	1	0.79523	0.64058
chr10	8281678	8281731	0.17979	0.128268	3	0.0003976	0.0022221	0.91592	0.78765
chr10	8555814	8555845	1	0.128844	2	0.020932	0.07105	0.92274	0.7939
chr10	8570752	8570753	1	0.164549	1	0.056146	1	0.92125	0.75671
chr10	11060216	11060217	1	-0.103278	1	0.0022339	1	0.03855	0.14183
chr10	11060468	11060469	1	0.109534	1	0.32392	1	0.13949	0.029956
chr10	11298785	11298786	1	0.134472	1	0.083987	1	0.89678	0.76231
chr10	11330513	11330590	0.71335	0.10089	3	0.0093291	0.022976	0.87402	0.77313
chr10	11386142	11386143	1	0.138515	1	0.10017	1	0.98427	0.84575
chr10	11487038	11487039	1	0.107223	1	0.040382	1	0.93849	0.83126
chr10	11704760	11704761	1	0.107878	1	0.13619	1	0.17745	0.069568
chr10	11835002	11835014	1	0.123626	2	0.086661	0.33557	0.66971	0.54608
chr10	11929057	11929128	1	0.112806	2	0.030373	0.16957	0.94008	0.82727
chr10	12093700	12093701	1	-0.163722	1	0.0030834	1	0.79222	0.95595
chr10	12376290	12376349	1	0.126379	2	0.018578	0.053802	0.72167	0.59529
chr10	12594596	12594620	1	-0.104151	2	0.34035	0.1791	0.67929	0.78344
chr10	12613272	12613273	1	-0.102654	1	0.07673	1	0.89735	1
chr10	12850208	12850209	1	0.113469	1	0.0098368	1	0.94432	0.83085
chr10	12944917	12944918	1	0.104844	1	0.21047	1	0.89048	0.78564
chr10	12964707	12964708	1	0.137796	1	0.061773	1	0.60455	0.46675
chr10	13061157	13061158	1	0.105154	1	0.20045	1	0.96569	0.86054
chr10	13200548	13200558	0.073905	0.156229	4	0.0045462	0.00052534	0.35417	0.19794
chr10	13267908	13268009	0.1794	0.163962	2	0.00073306	0.0022137	0.89416	0.7302
chr10	13344721	13344722	1	0.102657	1	0.47982	1	0.26846	0.16581
chr10	13450015	13450016	1	0.101541	1	0.18147	1	0.92067	0.81913
chr10	13502123	13502124	1	0.102676	1	0.67978	1	0.92044	0.81777
chr10	13699518	13699583	1	0.115479	2	0.043778	0.1137	0.92185	0.80637
chr10	13862942	13863025	0.61475	0.125054	4	0.0028166	0.017644	0.71159	0.58653
chr10	13867344	13867350	0.72652	0.110218	2	0.012319	0.023726	0.95622	0.84601
chr10	13867444	13867445	1	0.176894	1	0.030637	1	0.95105	0.77416
chr10	14090251	14090252	1	-0.104573	1	0.097308	1	0.87013	0.9747
chr10	14578559	14578560	1	0.111675	1	0.063749	1	0.93613	0.82445
chr10	15035817	15035828	0.9901	-0.200762	2	0.0065008	0.040652	0.51038	0.71114
chr10	15035887	15035888	1	0.122282	1	0.13619	1	0.40883	0.28655
chr10	15387352	15387353	1	0.208655	1	0.072183	1	0.9557	0.74705
chr10	15468338	15468339	1	0.15665	1	0.001604	1	0.95537	0.79872
chr10	15472047	15472048	1	0.133756	1	0.054368	1	0.89192	0.75817
chr10	17060405	17060406	1	0.382649	1	0.00025331	1	0.97073	0.58808
chr10	17099858	17099859	1	0.108671	1	0.25414	1	0.96355	0.85488
chr10	17609722	17609723	1	0.11216	1	0.24836	1	0.40696	0.2948
chr10	17660230	17660249	1	0.113724	2	0.086661	0.41122	0.45774	0.34402
chr10	18229012	18229115	1	0.102132	2	0.083956	0.30224	0.84858	0.74645
chr10	17495978	17495979	1	0.170732	1	0.67978	1	0.17073	1.30E-07
chr10	18521871	18521872	1	0.212334	1	0.0028147	1	0.8711	0.65877
chr10	18689821	18689822	1	-0.101986	1	0.56147	1	0.1345	0.23649
chr10	18875336	18875337	1	0.158991	1	0.22084	1	0.68218	0.52318
chr10	19777948	19778016	0.028364	-0.122512	9	6.66E-07	0.00012329	0.28358	0.40609
chr10	20003280	20003309	0.0067021	0.178155	3	3.61E-06	1.46E-05	0.83692	0.65877
chr10	20064939	20064940	1	0.121525	1	0.049314	1	0.92417	0.80264
chr10	20064984	20064985	1	-0.159111	1	0.11227	1	0.82247	0.98158
chr10	20116633	20116634	1	0.143464	1	0.11874	1	0.52919	0.38573
chr10	21683237	21683258	1	0.103564	3	0.07338	0.07411	0.84699	0.74342
chr10	21825030	21825031	1	0.118956	1	0.065777	1	0.8995	0.78055
chr10	21825057	21825058	1	0.108633	1	0.23158	1	0.96049	0.85185
chr10	22430713	22430714	1	0.130644	1	0.24267	1	0.92014	0.78949
chr10	22625412	22625413	1	0.134707	1	0.052637	1	0.17451	0.039801
chr10	22623524	22623525	1	0.125244	1	0.12898	1	0.30715	0.1819
chr10	22623644	22623660	1	-0.10322	2	0.037003	0.10521	0.31447	0.41769
chr10	22766187	22766188	1	0.14428	1	0.11874	1	0.57472	0.43043
chr10	22766417	22766428	1	-0.103576	3	0.012528	0.11693	0.27439	0.37797
chr10	22766529	22766585	0.66607	-0.112242	4	0.011942	0.020309	0.33591	0.44815
chr10	23448176	23448193	0.0551	0.146153	3	8.26E-05	0.0003304	0.90746	0.76131
chr10	24602340	24602341	1	0.131903	1	0.037727	1	0.88275	0.75084
chr10	24602418	24602419	1	0.154404	1	0.15555	1	0.92426	0.76985
chr10	24733071	24733072	1	0.164167	1	0.0080141	1	0.92175	0.75759
chr10	24858451	24858452	1	0.162639	1	0.035223	1	0.90194	0.7393
chr10	25414275	25414276	1	0.125848	1	0.20045	1	0.58147	0.45562
chr10	25935152	25935196	0.35529	0.123931	2	0.0038496	0.0068897	0.85423	0.73029
chr10	26324954	26324955	1	0.148222	1	0.17694	1	0.84036	0.69214
chr10	25464007	25464008	1	0.131502	1	0.089127	1	0.13507	0.0035696
chr10	26680581	26680606	1	0.114705	2	0.10546	0.097631	0.30581	0.1911
chr10	26927151	26927209	0.17882	0.152281	2	0.0014072	0.0021933	0.94846	0.79618
chr10	27235259	27235260	1	0.111977	1	0.42921	1	0.74066	0.62868
chr10	27235513	27235514	1	0.120471	1	0.20542	1	0.51403	0.39355
chr10	27437413	27437414	1	0.119399	1	0.34494	1	0.94647	0.82707
chr10	27545484	27545485	1	-0.185504	1	0.26002	1	0.62443	0.80994
chr10	28733656	28733657	1	0.135962	1	0.061773	1	0.97476	0.8388
chr10	29076670	29076671	1	0.357278	1	0.00038971	1	0.71443	0.35715
chr10	29214299	29214316	1	0.112441	3	0.11119	0.17435	0.38444	0.27199
chr10	30680366	30680367	1	0.114711	1	0.016412	1	0.89164	0.77693
chr10	30769580	30769581	1	-0.170465	1	0.040382	1	0.69811	0.86857
chr10	30872929	30872930	1	0.158174	1	0.0094452	1	0.17282	0.01465
chr10	30915930	30915931	1	0.139327	1	0.14757	1	0.95169	0.81236
chr10	31504951	31504952	1	0.120796	1	0.057972	1	0.89918	0.77838
chr10	31607440	31607441	1	0.109273	1	0.032861	1	0.1251	0.015827
chr10	31875951	31876169	0.69045	-0.106633	5	0.5671	0.021591	0.12071	0.22734
chr10	31989395	31989440	1	0.105105	3	0.090452	0.23164	0.50172	0.39661
chr10	32345230	32345231	1	0.117377	1	0.17694	1	0.15337	0.035993
chr10	32564626	32564627	1	0.102952	1	0.15152	1	1	0.89705
chr10	33922075	33922076	1	0.100763	1	0.047719	1	0.92902	0.82826
chr10	34385668	34385669	1	0.10768	1	0.23158	1	0.9569	0.84922
chr10	35207122	35207198	1	0.104847	2	0.043261	0.088788	0.86592	0.76107
chr10	35207620	35207709	1	0.131057	2	0.038374	0.23708	0.40096	0.2699
chr10	35220360	35220441	0.51256	0.100188	3	0.0028694	0.013006	0.82935	0.72917
chr10	35232752	35232774	1	0.104344	2	0.10654	0.32625	0.93873	0.83439
chr10	35238613	35238614	1	0.127865	1	0.10914	1	0.96666	0.83879
chr10	35103751	35103752	1	0.109492	1	0.052637	1	0.12922	0.019723
chr10	35394301	35394302	1	0.156535	1	0.0083524	1	0.97728	0.82074
chr10	35394507	35394508	1	0.132232	1	0.0029463	1	0.93171	0.79947
chr10	35626382	35626383	1	-0.116356	1	0.43742	1	1.95E-07	0.11636
chr10	36123125	36123126	1	-0.232563	1	0.069993	1	0.65265	0.88522
chr10	36187491	36187492	1	0.156762	1	0.0032264	1	0.90688	0.75012
chr10	36188256	36188281	0.4237	0.101721	2	0.0011429	0.0093283	0.93914	0.83742
chr10	36506128	36506129	1	0.108305	1	0.2782	1	0.89041	0.7821
chr10	36883719	36883720	1	0.125556	1	0.039036	1	0.89194	0.76638
chr10	37484617	37484618	1	0.147562	1	0.23708	1	0.81666	0.6691
chr10	38299838	38299839	1	-0.114252	1	0.62929	1	1.22E-07	0.11425
chr10	38609580	38609581	1	0.148013	1	0.083987	1	0.78356	0.63555
chr10	42383300	42383301	1	0.117699	1	0.081509	1	0.87944	0.76174
chr10	42384340	42384390	0.25656	0.157801	4	0.00043425	0.0039917	0.48181	0.32401
chr10	42389492	42389493	1	-0.160394	1	0.0073742	1	0.38787	0.54826
chr10	42633402	42633403	1	0.114943	1	0.10309	1	0.86876	0.75381
chr10	42644529	42644530	1	-0.156756	1	0.19558	1	0.54872	0.70548
chr10	42644538	42644539	1	0.315945	1	0.0015287	1	0.5727	0.25676
chr10	42644563	42644564	1	0.171811	1	0.10914	1	0.40557	0.23376
chr10	42644629	42644630	1	0.109326	1	0.1399	1	0.71201	0.60269
chr10	42700418	42700468	0.29463	0.103119	3	0.0027942	0.0050102	0.92202	0.8189
chr10	42777352	42777403	0.44097	0.152302	3	0.00036242	0.009994	0.84371	0.6914
chr10	42971450	42971451	1	0.107134	1	0.12898	1	0.18148	0.074348
chr10	42971616	42971617	1	-0.114657	1	0.18609	1	0.086299	0.20096
chr10	43251142	43251143	1	0.128869	1	0.33083	1	0.34642	0.21755
chr10	43446390	43446391	1	0.156396	1	0.057972	1	0.91535	0.75896
chr10	43447635	43448002	0.068784	0.125854	5	3.69E-05	0.00046797	0.7777	0.65185
chr10	43429197	43429198	1	-0.101486	1	0.35213	1	9.76E-08	0.10149
chr10	43478628	43478629	1	0.147894	1	0.029574	1	0.9445	0.79661
chr10	43623811	43623817	1	-0.103114	2	0.32061	0.2629	0.74111	0.84423
chr10	43698862	43698894	0.56306	0.116102	3	0.0050668	0.015229	0.67919	0.56309
chr10	43633593	43633594	1	0.146341	1	0.98326	1	0.14634	1.74E-07
chr10	43762679	43762680	1	0.131452	1	0.18147	1	0.21555	0.084095
chr10	43846967	43846982	0.19917	0.18254	3	0.00028531	0.0026355	0.7316	0.54906
chr10	43900971	43900972	1	0.138434	1	0.10309	1	0.72482	0.58639
chr10	43900975	43900976	1	0.13121	1	0.15555	1	0.85633	0.72512
chr10	43932828	43932834	1	-0.122145	2	0.9012	0.63634	0.030029	0.15217
chr10	43950580	43950613	0.16669	0.108258	4	0.026058	0.0019563	0.53841	0.43015
chr10	44184855	44184856	1	-0.100867	1	0.17694	1	0.68312	0.78399
chr10	44224024	44224025	1	0.14861	1	0.036457	1	0.90281	0.7542
chr10	44163144	44163150	1	0.115248	2	0.3505	0.12922	0.27351	0.15826
chr10	44348288	44348289	1	0.119358	1	0.13255	1	0.97651	0.85715
chr10	44373873	44373874	1	-0.115199	1	0.22616	1	0.283	0.3982
chr10	44399604	44399605	1	0.1002	1	0.10017	1	0.83718	0.73698
chr10	44500692	44500693	1	0.102652	1	0.29079	1	0.32992	0.22727
chr10	44912013	44912014	1	0.132519	1	0.1399	1	0.76804	0.63552
chr10	44975912	44975943	0.12247	0.144733	2	0.00058929	0.0011883	0.92973	0.785
chr10	45471421	45471422	1	-0.102405	1	0.052637	1	0.080977	0.18338
chr10	45477549	45477550	1	0.109739	1	0.047719	1	0.9361	0.82636
chr10	45478120	45478121	1	0.147584	1	0.025634	1	0.98489	0.8373
chr10	45686754	45686755	1	0.140592	1	0.014623	1	0.93338	0.79279
chr10	45829837	45829838	1	0.120172	1	0.022985	1	0.96341	0.84324
chr10	45914013	45914027	0.10557	-0.241635	2	0.00022888	0.00093423	0.31906	0.56069
chr10	45923602	45923603	1	-0.106271	1	0.21047	1	0.49904	0.60531
chr10	46964027	46964028	1	-0.109812	1	0.04466	1	0.21879	0.3286
chr10	46953976	46954010	1	0.1313	2	0.13113	0.28587	0.87888	0.74758
chr10	46971824	46971825	1	0.120711	1	0.14757	1	0.83896	0.71825
chr10	46994620	46994621	1	-0.148421	1	0.31711	1	0.78724	0.93566
chr10	46991931	46991932	1	-0.169367	1	0.0090675	1	0.5961	0.76546
chr10	47019632	47019633	1	-0.150925	1	0.0111	1	0.82299	0.97391
chr10	47022006	47022043	0.18964	0.118007	2	0.0023332	0.0024243	0.89143	0.77342
chr10	47000145	47000146	1	-0.106555	1	0.059847	1	0.11214	0.2187
chr10	47000485	47000486	1	-0.145139	1	0.14757	1	0.65619	0.80133
chr10	47022633	47022743	1	0.104365	2	0.029251	0.11761	0.77828	0.67391
chr10	47043845	47043846	1	0.105083	1	0.16386	1	0.88911	0.78403
chr10	47080797	47080798	1	0.138535	1	0.14757	1	0.92648	0.78794
chr10	47105335	47105336	1	0.132285	1	0.061773	1	0.81911	0.68683
chr10	46970264	46970277	0.12881	-0.110427	3	2.91E-05	0.0012852	0.11199	0.22241
chr10	46971221	46971243	1	-0.101608	3	0.0093291	0.075462	0.16818	0.26979
chr10	47151337	47151338	1	0.14015	1	0.5901	1	0.17073	0.030582
chr10	47681131	47681132	1	0.133044	1	0.15152	1	1	0.86696
chr10	48324425	48324430	0.10375	0.244945	2	0.00046342	0.00090375	0.92243	0.67749
chr10	48390033	48390034	1	0.1159	1	0.081509	1	0.80016	0.68426
chr10	48390040	48390041	1	-0.172685	1	0.028543	1	0.66975	0.84243
chr10	48390414	48390415	1	0.111428	1	0.11874	1	0.66537	0.55394
chr10	48390460	48390649	0.19996	0.163459	2	0.00080208	0.0026484	0.88643	0.72297
chr10	48399522	48399523	1	0.126047	1	0.31038	1	0.82836	0.70232
chr10	48399589	48399590	1	-0.196717	1	0.10309	1	0.65161	0.84833
chr10	48427585	48427626	0.32089	0.116847	2	0.0080049	0.005798	0.74901	0.63217
chr10	48451548	48451635	0.025346	0.151778	2	0.0001512	0.00010294	0.94354	0.79176
chr10	48428788	48428789	1	0.150702	1	0.037727	1	0.92219	0.77148
chr10	48429233	48429234	1	0.107892	1	0.027543	1	0.95682	0.84893
chr10	48964721	48964722	1	-0.10358	1	0.33083	1	0.83253	0.93611
chr10	49395374	49395375	1	0.140465	1	0.02384	1	0.7308	0.59034
chr10	49459793	49459800	1	-0.116656	2	0.42687	0.16925	0.79089	0.90755
chr10	49459844	49459845	1	0.123106	1	0.050953	1	0.82621	0.7031
chr10	49732167	49732168	1	-0.121063	1	0.56147	1	0.0093714	0.13043
chr10	49813320	49813434	1	0.111265	3	0.06088	0.051824	0.12875	0.017485
chr10	49879819	49879854	0.045687	0.17995	2	9.89E-05	0.00024845	0.85458	0.67463
chr10	49892929	49892943	0.57343	-0.102289	2	0.0084884	0.015784	0.10522	0.20751
chr10	50028299	50028300	1	0.103123	1	0.074428	1	0.95329	0.85016
chr10	50053110	50053111	1	0.138537	1	0.18147	1	0.94387	0.80533
chr10	50343218	50343286	1	0.114307	2	0.01496	0.058246	0.75592	0.64161
chr10	50742918	50742951	0.46046	0.104533	2	0.0020774	0.010726	0.93793	0.8334
chr10	50603269	50603270	1	0.139215	1	0.040382	1	0.20196	0.062747
chr10	50603582	50603583	1	-0.100453	1	0.5901	1	0.029982	0.13043
chr10	50603763	50603764	1	0.106166	1	0.2782	1	0.18715	0.080981
chr10	50818273	50818274	1	0.111759	1	0.35213	1	0.18845	0.076694
chr10	50822561	50822562	1	0.137055	1	0.1437	1	0.23589	0.098833
chr10	50933098	50933099	1	-0.10718	1	0.097308	1	0.75056	0.85774
chr10	50940816	50940822	0.80567	-0.167574	2	0.0099554	0.028491	0.43303	0.6006
chr10	50976976	50976990	0.018506	-0.117151	5	4.42E-06	6.32E-05	0.063641	0.18079
chr10	52298988	52299025	0.67163	0.143326	2	0.0044336	0.020577	0.75054	0.60722
chr10	52752484	52752485	1	-0.104271	1	0.51529	1	0.14866	0.25293
chr10	52833749	52833750	1	-0.130435	1	0.98326	1	1.46E-07	0.13043
chr10	53991980	53991981	1	-0.140426	1	0.79575	1	0.83882	0.97924
chr10	54306356	54306357	1	-0.171025	1	0.78497	1	0.046367	0.21739
chr10	54352078	54352079	1	0.138797	1	0.17694	1	0.32431	0.18551
chr10	55204808	55204809	1	-0.104529	1	0.13619	1	0.77243	0.87696
chr10	55962436	55962437	1	-0.190394	1	0.15967	1	0.52508	0.71547
chr10	56722553	56722554	1	0.134732	1	0.024723	1	0.872	0.73726
chr10	56935328	56935329	1	0.12863	1	0.020576	1	0.9342	0.80557
chr10	56970674	56970675	1	-0.122031	1	0.15555	1	0.84311	0.96515
chr10	58690272	58690278	0.11438	0.133196	2	0.0036132	0.001071	0.93016	0.79697
chr10	58775620	58775621	1	0.212551	1	0.0073742	1	0.90418	0.69163
chr10	59009626	59009627	1	-0.138824	1	0.86116	1	0.82927	0.96809
chr10	59222954	59222955	1	0.107772	1	0.043193	1	0.9511	0.84333
chr10	60086994	60086995	1	0.154041	1	0.052637	1	0.62404	0.47
chr10	60441466	60441467	1	0.158013	1	0.37428	1	0.97414	0.81613
chr10	60935972	60935973	1	0.168776	1	0.050953	1	0.29591	0.12713
chr10	61122505	61122506	1	-0.100542	1	0.66956	1	1.95E-07	0.10054
[truncated: 17,352 more rows]
