# Supplementary material for: Integrative analysis of DNA methylomes reveals novel cell-free biomarkers in lung adenocarcinoma
Source: Front Genet. 2023 Jun 16;14:1175784. doi: 10.3389/fgene.2023.1175784 (PMC10311559; doi:10.3389/fgene.2023.1175784)
Supplement: Supplementary file 4 [file Table3.XLS]

chrom	start	end	q-value	mean methylation difference	#CpGs	p (MWU)	p (2D KS)	mean normal	mean cancer
chr1	567238	567239	0.99115	0.138782	1	0.32392	.	0.22922	0.090435
chr1	830625	830626	0.99115	0.132549	1	0.20542	.	0.93913	0.80658
chr1	839396	839397	0.80272	0.105572	1	0.019824	.	0.87363	0.76806
chr1	839434	839435	0.57009	0.12064	1	0.0067804	.	0.94951	0.82887
chr1	843220	843221	0.99115	0.141334	1	0.20045	.	0.94777	0.80644
chr1	845250	845251	0.79478	0.188294	1	0.019096	.	0.80507	0.61678
chr1	845270	845271	0.99115	0.129065	1	0.20542	.	0.74984	0.62077
chr1	845277	845278	0.99115	0.120159	1	0.25414	.	0.40218	0.28202
chr1	847538	847539	0.99115	0.126307	1	0.056146	.	0.69791	0.57161
chr1	849153	849154	0.99115	0.101884	1	0.43742	.	0.73588	0.63399
chr1	849206	849207	0.99115	-0.146576	1	0.11227	.	0.59006	0.73663
chr1	852015	852016	0.99115	0.113699	1	0.25414	.	0.30802	0.19433
chr1	864818	864819	0.99115	0.1114	1	0.050953	.	0.90142	0.79002
chr1	864878	864879	0.99115	0.115714	1	0.074428	.	0.88441	0.7687
chr1	865537	865538	0.28331	0.30537	1	0.00098386	.	0.83291	0.52755
chr1	866639	866640	0.77794	0.169268	1	0.01771	.	0.72154	0.55227
chr1	869227	869228	0.9266	0.232586	1	0.035223	.	0.58128	0.3487
chr1	871539	871540	0.99115	0.124842	1	0.22084	.	0.46177	0.33693
chr1	871545	871546	0.99115	0.146911	1	0.12208	.	0.57286	0.42595
chr1	871567	871568	0.99115	0.106013	1	0.26598	.	0.26355	0.15753
chr1	871601	871602	0.99115	0.103119	1	0.2782	.	0.56654	0.46342
chr1	877244	877245	0.99115	0.146341	1	0.47116	.	0.14634	4.35E-08
chr1	878255	878256	0.99115	0.14499	1	0.12208	.	0.47231	0.32732
chr1	895135	895136	0.99115	0.11079	1	0.13619	.	0.66848	0.55769
chr1	895190	895191	0.99115	-0.116917	1	0.083987	.	0.11886	0.23578
chr1	896196	896197	0.99115	0.146341	1	0.98326	.	0.14634	1.74E-07
chr1	896242	896243	0.99115	-0.173913	1	0.82831	.	1.71E-07	0.17391
chr1	896246	896247	0.99115	0.108108	1	0.58048	.	0.10811	1.74E-07
chr1	898669	898670	0.99115	0.15302	1	0.065777	.	0.90565	0.75263
chr1	899464	899465	0.99115	0.123049	1	0.31038	.	0.81448	0.69144
chr1	902345	902346	0.9751	0.125928	1	0.046168	.	0.17027	0.044346
chr1	903527	903528	0.70509	0.141294	1	0.013007	.	0.7035	0.56221
chr1	906464	906465	0.87553	-0.118115	1	0.028543	.	0.28347	0.40158
chr1	907094	907095	0.87553	0.124135	1	0.028543	.	0.9824	0.85826
chr1	907138	907139	0.99115	0.120956	1	0.083987	.	0.66791	0.54696
chr1	907191	907192	0.99115	0.139689	1	0.07673	.	0.34534	0.20565
chr1	907336	907337	0.96553	0.117696	1	0.04466	.	0.91377	0.79607
chr1	909418	909419	0.99115	0.1109	1	0.22084	.	0.70005	0.58915
chr1	913613	913614	0.99115	0.110107	1	0.061773	.	0.90113	0.79102
chr1	913727	913728	0.99115	0.139733	1	0.23158	.	0.87105	0.73132
chr1	914705	914706	0.85131	0.104096	1	0.025634	.	0.90944	0.80534
chr1	917694	917695	0.99115	0.122594	1	0.07673	.	0.68026	0.55767
chr1	919093	919094	0.99115	0.112449	1	0.33083	.	0.76537	0.65292
chr1	920354	920355	0.99115	-0.11916	1	0.18147	.	0.68604	0.8052
chr1	920413	920414	0.62345	0.1607	1	0.0087034	.	0.89722	0.73652
chr1	932560	932561	0.99115	0.107736	1	0.62929	.	0.79354	0.6858
chr1	944199	944200	0.15292	0.266331	1	0.00022702	.	0.94935	0.68302
chr1	944299	944300	0.21425	0.194283	1	0.00048123	.	0.94124	0.74696
chr1	960267	960268	0.61273	0.106146	1	0.0083524	.	0.77146	0.66532
chr1	967987	967988	0.99115	-0.138576	1	0.61939	.	0.1649	0.30347
chr1	969236	969237	0.89207	0.167933	1	0.030637	.	0.23473	0.066801
chr1	969683	969684	0.61273	-0.161135	1	0.0083524	.	0.063648	0.22478
chr1	977499	977500	0.99115	0.103874	1	0.083987	.	0.95561	0.85173
chr1	983915	983916	0.99115	0.108061	1	0.58048	.	0.93807	0.83001
chr1	986863	986864	0.99115	0.108095	1	0.17694	.	0.98289	0.87479
chr1	995966	995967	0.99115	0.169846	1	0.10608	.	0.38082	0.21097
chr1	995995	995996	0.67799	0.20561	1	0.011552	.	0.81561	0.61
chr1	996053	996054	0.99115	0.105737	1	0.58048	.	0.28878	0.18304
chr1	996123	996124	0.99115	-0.110106	1	0.16386	.	0.4003	0.5104
chr1	996150	996151	0.99115	-0.105753	1	0.35942	.	0.64758	0.75333
chr1	996227	996228	0.71484	-0.15566	1	0.013527	.	0.23744	0.3931
chr1	996478	996479	0.99115	-0.111171	1	0.57094	.	0.74248	0.85365
chr1	997718	997719	0.99115	0.104637	1	0.19079	.	0.55638	0.45174
chr1	1002687	1002688	0.99115	-0.119348	1	0.11547	.	0.85761	0.97696
chr1	1004970	1004971	0.80752	-0.120897	1	0.021354	.	0.060976	0.18187
chr1	1004992	1004993	0.99115	-0.116313	1	0.057972	.	0.1799	0.29621
chr1	1005005	1005006	0.80752	-0.161408	1	0.021354	.	0.18225	0.34366
chr1	1005016	1005017	0.99115	-0.124378	1	0.11547	.	0.067149	0.19153
chr1	1005189	1005190	0.99115	-0.125964	1	0.31038	.	0.75708	0.88305
chr1	1008206	1008207	0.8614	0.172155	1	0.026574	.	0.79251	0.62035
chr1	1008641	1008642	0.99115	0.125879	1	0.050953	.	0.71426	0.58838
chr1	1016863	1016864	0.38646	0.140107	1	0.0022339	.	0.9233	0.78319
chr1	1018150	1018151	0.99115	0.129654	1	0.052637	.	0.98531	0.85565
chr1	1018561	1018562	0.99115	-0.121198	1	0.27204	.	0.26634	0.38753
chr1	1019049	1019050	0.96553	0.17049	1	0.043193	.	0.84078	0.67029
chr1	1021338	1021339	0.80272	0.124622	1	0.019824	.	0.96667	0.84205
chr1	1050596	1050597	0.99115	0.156406	1	0.081509	.	0.63276	0.47635
chr1	1058584	1058585	0.99115	0.103533	1	0.054368	.	0.94091	0.83738
chr1	1068043	1068044	0.99115	0.165405	1	0.061773	.	0.70525	0.53984
chr1	1068151	1068152	0.83306	0.139734	1	0.02384	.	0.95877	0.81904
chr1	1068171	1068172	0.80272	0.128625	1	0.019824	.	0.96951	0.84089
chr1	1068193	1068194	0.73475	0.163306	1	0.014623	.	0.75764	0.59433
chr1	1076335	1076336	0.99115	0.173642	1	0.069993	.	0.57166	0.39802
chr1	1080261	1080262	0.93273	-0.180142	1	0.036457	.	0.41336	0.5935
chr1	1080294	1080295	0.99115	-0.182111	1	0.069993	.	0.40106	0.58317
chr1	1083094	1083095	0.99115	0.126822	1	0.052637	.	0.93239	0.80557
chr1	1083641	1083642	0.99115	-0.111271	1	0.43742	.	0.82927	0.94054
chr1	1085762	1085763	0.99115	0.116298	1	0.15967	.	0.79986	0.68356
chr1	1085765	1085766	0.99115	0.102247	1	0.081509	.	0.93593	0.83368
chr1	1085790	1085791	0.99115	0.13701	1	0.081509	.	0.61835	0.48134
chr1	1094143	1094144	0.96553	-0.194005	1	0.043193	.	0.59022	0.78422
chr1	1096631	1096632	0.99115	0.105232	1	0.30376	.	0.82899	0.72376
chr1	1096646	1096647	0.99115	0.168518	1	0.089127	.	0.93904	0.77052
chr1	1099552	1099553	0.99115	0.113543	1	0.30376	.	0.95309	0.83955
chr1	1100031	1100032	0.69743	0.198408	1	0.012505	.	0.71299	0.51458
chr1	1100182	1100183	0.99115	0.151155	1	0.15152	.	0.59329	0.44213
chr1	1101347	1101348	0.99115	-0.119541	1	0.27204	.	0.66982	0.78937
chr1	1102649	1102650	0.96553	0.11014	1	0.04466	.	1	0.88986
chr1	1102940	1102941	0.99115	-0.141418	1	0.13619	.	0.39301	0.53443
chr1	1102998	1102999	0.99115	0.103668	1	0.074428	.	0.82671	0.72304
chr1	1103243	1103244	0.41725	0.162549	1	0.0026885	.	0.98539	0.82284
chr1	1103311	1103312	0.82641	0.106777	1	0.022985	.	0.91385	0.80707
chr1	1104109	1104110	0.99115	0.114602	1	0.10309	.	0.63811	0.52351
chr1	1104321	1104322	0.98281	0.123016	1	0.047719	.	0.92171	0.7987
chr1	1104475	1104476	0.99115	0.128603	1	0.069993	.	0.92381	0.7952
chr1	1108916	1108917	0.99115	-0.105524	1	0.34494	.	0.19601	0.30154
chr1	1109314	1109315	0.4787	-0.102208	1	0.0038606	.	0.0049525	0.10716
chr1	1109933	1109934	0.99115	0.138368	1	0.18609	.	0.67285	0.53448
chr1	1110068	1110069	0.99115	0.104267	1	0.11874	.	0.88397	0.7797
chr1	1110219	1110220	0.99115	0.100584	1	0.42109	.	0.97134	0.87075
chr1	1112031	1112032	0.65819	-0.139373	1	0.010664	.	0.089909	0.22928
chr1	1115914	1115915	0.99115	-0.132499	1	0.31038	.	0.82748	0.95998
chr1	1118706	1118707	0.99115	0.134619	1	0.32392	.	0.7594	0.62478
chr1	1135849	1135850	0.64175	0.201361	1	0.0098368	.	0.74097	0.53961
chr1	1135924	1135925	0.99115	0.129271	1	0.13255	.	0.48336	0.35409
chr1	1135954	1135955	0.99115	0.163025	1	0.16814	.	0.4536	0.29057
chr1	1140679	1140680	0.94824	-0.188532	1	0.039036	.	0.69798	0.88651
chr1	1140691	1140692	0.99115	-0.127945	1	0.074428	.	0.77999	0.90794
chr1	1143730	1143731	0.87553	-0.161374	1	0.028543	.	0.26167	0.42304
chr1	1143733	1143734	0.99115	-0.13443	1	0.11874	.	0.57427	0.7087
chr1	1145357	1145358	0.99115	-0.150575	1	0.10017	.	0.47441	0.62498
chr1	1145409	1145410	0.8424	0.158841	1	0.024723	.	0.78554	0.62669
chr1	1145477	1145478	0.54423	0.224619	1	0.0057201	.	0.7239	0.49928
chr1	1149178	1149179	0.9266	0.214692	1	0.035223	.	0.38292	0.16823
chr1	1155871	1155872	0.99115	0.14554	1	0.17694	.	0.76163	0.61609
chr1	1173299	1173300	0.99115	-0.104459	1	0.31711	.	0.47917	0.58363
chr1	1173336	1173337	0.25747	-0.31799	1	0.00076526	.	0.28411	0.6021
chr1	1175226	1175227	0.99115	0.109652	1	0.23708	.	0.80359	0.69394
chr1	1175306	1175307	0.99115	-0.122656	1	0.22084	.	0.53207	0.65473
chr1	1175320	1175321	0.99115	0.109953	1	0.18147	.	0.64782	0.53787
chr1	1175369	1175370	0.99115	0.122702	1	0.065777	.	0.68255	0.55985
chr1	1176278	1176279	0.99115	0.131549	1	0.1399	.	0.54966	0.41811
chr1	1181026	1181027	0.99115	0.170575	1	0.061773	.	0.66685	0.49628
chr1	1181110	1181111	0.99115	0.129596	1	0.050953	.	0.83515	0.70555
chr1	1186340	1186341	0.90824	0.171749	1	0.032861	.	0.88937	0.71763
chr1	1188040	1188041	0.099266	0.365478	1	7.73E-05	.	0.80237	0.43689
chr1	1203336	1203337	0.99115	0.10979	1	0.086526	.	0.97081	0.86102
chr1	1208369	1208370	0.99115	0.172508	1	0.061773	.	0.39753	0.22502
chr1	1217341	1217342	0.70509	0.117957	1	0.013007	.	0.92531	0.80736
chr1	1217384	1217385	0.99115	0.167405	1	0.13255	.	0.88107	0.71366
chr1	1217393	1217394	0.99115	0.104441	1	0.20045	.	0.95485	0.85041
chr1	1225809	1225810	0.99115	0.187153	1	0.050953	.	0.74348	0.55632
chr1	1225958	1225959	0.99115	0.112866	1	0.26598	.	0.87431	0.76144
chr1	1226768	1226769	0.99115	0.109278	1	0.07673	.	0.82162	0.71234
chr1	1226775	1226776	0.94824	0.108906	1	0.039036	.	0.82458	0.71568
chr1	1226814	1226815	0.81658	0.162262	1	0.022156	.	0.70602	0.54376
chr1	1226877	1226878	0.90824	0.18119	1	0.032861	.	0.93515	0.75396
chr1	1227187	1227188	0.99115	0.136827	1	0.10914	.	0.83893	0.7021
chr1	1227486	1227487	0.93273	-0.180712	1	0.036457	.	0.35842	0.53913
chr1	1227504	1227505	0.99115	-0.102497	1	0.18147	.	0.31533	0.41783
chr1	1227507	1227508	0.99115	-0.108856	1	0.14757	.	0.23574	0.3446
chr1	1245105	1245106	0.76108	0.192827	1	0.016412	.	0.72203	0.5292
chr1	1245114	1245115	0.99115	0.13203	1	0.083987	.	0.83737	0.70534
chr1	1248155	1248156	0.99115	-0.111646	1	0.12898	.	0.87831	0.98995
chr1	1254441	1254442	0.99115	-0.103785	1	0.21047	.	0.049512	0.1533
chr1	1268927	1268928	0.99115	0.135602	1	0.063749	.	0.95778	0.82217
chr1	1268984	1268985	0.99115	0.165047	1	0.059847	.	0.93774	0.7727
chr1	1271788	1271789	0.76108	0.130005	1	0.016412	.	0.98203	0.85203
chr1	1272506	1272507	0.99115	-0.116357	1	0.34494	.	0.87654	0.99289
chr1	1282741	1282742	0.40071	0.102147	1	0.0024516	.	0.99555	0.8934
chr1	1283442	1283443	0.99115	0.108825	1	0.10017	.	0.67992	0.5711
chr1	1283610	1283611	0.99115	0.104072	1	0.51529	.	0.25029	0.14622
chr1	1285180	1285181	0.99115	0.118078	1	0.13255	.	0.13434	0.016261
chr1	1286867	1286868	0.26442	0.310929	1	0.000805	.	0.66021	0.34928
chr1	1289998	1289999	0.69743	0.196736	1	0.012505	.	0.39416	0.19742
chr1	1290098	1290099	0.99115	-0.163415	1	0.12208	.	0.15602	0.31944
chr1	1290464	1290465	0.99115	-0.101324	1	0.16386	.	0.077182	0.17851
chr1	1290472	1290473	0.99115	-0.117438	1	0.15152	.	0.35673	0.47417
chr1	1290475	1290476	0.338	-0.256282	1	0.0015287	.	0.13426	0.39054
chr1	1290477	1290478	0.99115	-0.127963	1	0.13255	.	0.15771	0.28567
chr1	1292596	1292597	0.99115	0.107425	1	0.07909	.	0.87523	0.76781
chr1	1292625	1292626	0.7255	0.200248	1	0.014065	.	0.86132	0.66107
chr1	1294139	1294140	0.99115	0.127144	1	0.1725	.	0.52148	0.39434
chr1	1294189	1294190	0.85131	-0.167077	1	0.025634	.	0.11536	0.28244
chr1	1294195	1294196	0.99115	-0.195719	1	0.050953	.	0.37554	0.57126
chr1	1297481	1297482	0.99115	-0.10538	1	0.11547	.	0.21082	0.3162
chr1	1309024	1309025	0.99115	0.148754	1	0.065777	.	0.85575	0.70699
chr1	1333906	1333907	0.67799	-0.101418	1	0.011552	.	0.12479	0.2262
chr1	1341644	1341645	0.99115	0.101222	1	0.30376	.	0.87529	0.77407
chr1	1341654	1341655	0.29219	0.206514	1	0.0010865	.	0.89434	0.68783
chr1	1341728	1341729	0.88453	0.20587	1	0.029574	.	0.8539	0.64803
chr1	1341815	1341816	0.99115	0.127812	1	0.059847	.	0.21258	0.084773
chr1	1353600	1353601	0.99115	0.126651	1	0.086526	.	0.94951	0.82286
chr1	1355739	1355740	0.99115	-0.109266	1	0.07673	.	1.22E-07	0.10927
chr1	1355858	1355859	0.94161	0.209067	1	0.037727	.	0.31357	0.1045
chr1	1355863	1355864	0.96505	0.163152	1	0.041768	.	0.37586	0.2127
chr1	1355909	1355910	0.99115	0.179846	1	0.083987	.	0.49734	0.31749
chr1	1355937	1355938	0.99115	0.178779	1	0.065777	.	0.42559	0.24681
chr1	1355957	1355958	0.99115	0.156152	1	0.13619	.	0.58128	0.42513
chr1	1358224	1358225	0.99115	0.102082	1	0.081509	.	0.38416	0.28208
chr1	1361640	1361641	0.99115	0.125125	1	0.20045	.	0.35113	0.22601
chr1	1363626	1363627	0.99115	-0.12566	1	0.54276	.	0.70596	0.83162
chr1	1363677	1363678	0.63303	0.123821	1	0.0090675	.	0.78594	0.66212
chr1	1363805	1363806	0.99115	0.103076	1	0.052637	.	0.91695	0.81387
chr1	1366228	1366229	0.99115	0.141372	1	0.1725	.	0.4191	0.27773
chr1	1366312	1366313	0.99115	0.102338	1	0.31038	.	0.43954	0.3372
chr1	1367128	1367129	0.90824	0.143382	1	0.032861	.	0.70335	0.55997
chr1	1369157	1369158	0.70509	0.248316	1	0.013007	.	0.60485	0.35653
chr1	1371584	1371585	0.99115	0.113035	1	0.42109	.	0.24697	0.13393
chr1	1375314	1375315	0.99115	0.107226	1	0.097308	.	0.88079	0.77356
chr1	1375363	1375364	0.99115	0.106003	1	0.065777	.	0.94499	0.83899
chr1	1375850	1375851	0.99115	0.107174	1	0.15555	.	0.50255	0.39538
chr1	1375870	1375871	0.90144	0.245901	1	0.031733	.	0.75985	0.51395
chr1	1375873	1375874	0.9751	0.187356	1	0.046168	.	0.58628	0.39892
chr1	1375897	1375898	0.99115	0.102996	1	0.10914	.	0.74273	0.63973
chr1	1375905	1375906	0.52527	0.226333	1	0.0052482	.	0.73978	0.51345
chr1	1375966	1375967	0.32577	0.319213	1	0.0013879	.	0.63366	0.31444
chr1	1377020	1377021	0.99115	0.103664	1	0.23158	.	0.7227	0.61904
chr1	1377050	1377051	0.9183	0.125111	1	0.034025	.	0.25568	0.13057
chr1	1387347	1387348	0.99115	0.10358	1	0.23158	.	0.82697	0.72339
chr1	1391028	1391029	0.99115	0.105673	1	0.052637	.	0.93305	0.82738
chr1	1398075	1398076	0.99115	-0.182335	1	0.16386	.	0.50952	0.69185
chr1	1398100	1398101	0.99115	-0.149383	1	0.2782	.	0.59147	0.74085
chr1	1400357	1400358	0.57009	0.14622	1	0.0067804	.	0.91813	0.77191
chr1	1407205	1407206	0.99115	0.146341	1	0.62929	.	0.14634	8.70E-08
chr1	1471489	1471490	0.98281	0.124393	1	0.047719	.	0.88227	0.75788
chr1	1475979	1475980	0.99115	-0.102115	1	0.35213	.	9.76E-08	0.10212
chr1	1483231	1483232	0.99115	-0.115429	1	0.60956	.	0.85366	0.96909
chr1	1533500	1533501	0.99115	0.1051	1	0.059847	.	0.87175	0.76665
chr1	1534002	1534003	0.99115	-0.106299	1	0.12208	.	0.86211	0.96841
chr1	1534391	1534392	0.99115	0.119005	1	0.22616	.	0.8815	0.76249
chr1	1534478	1534479	0.99115	0.104358	1	0.37428	.	0.83189	0.72753
chr1	1539922	1539923	0.90824	0.119519	1	0.032861	.	0.95355	0.83403
chr1	1556787	1556788	0.99115	0.130504	1	0.069993	.	0.86409	0.73359
chr1	1557367	1557368	0.99115	0.100087	1	0.1725	.	0.81916	0.71908
chr1	1559241	1559242	0.99115	0.114777	1	0.43742	.	0.98604	0.87126
chr1	1563879	1563880	0.99115	0.112999	1	0.11227	.	0.89696	0.78396
chr1	1564454	1564455	0.096668	-0.232049	1	7.29E-05	.	0.12017	0.35221
chr1	1564768	1564769	0.99115	-0.103013	1	0.10608	.	0.11394	0.21696
chr1	1564746	1564747	0.65819	-0.16887	1	0.010664	.	0.14635	0.31522
chr1	1564779	1564780	0.99115	-0.134339	1	0.07673	.	0.20349	0.33783
chr1	1564775	1564776	0.99115	-0.117312	1	0.10309	.	0.14312	0.26043
chr1	1564785	1564786	0.99115	-0.145575	1	0.050953	.	0.1241	0.26967
chr1	1564787	1564788	0.99115	-0.118791	1	0.23708	.	0.075122	0.19391
chr1	1564856	1564857	0.98281	-0.106203	1	0.047719	.	0.1193	0.2255
chr1	1564890	1564891	0.99115	-0.194444	1	0.065777	.	0.091066	0.28551
chr1	1564916	1564917	0.99115	-0.122853	1	0.18147	.	0.16881	0.29166
chr1	1566857	1566858	0.99115	0.110303	1	0.44573	.	0.23134	0.12104
chr1	1566859	1566860	0.99115	0.108741	1	0.28445	.	0.32791	0.21917
chr1	1566894	1566895	0.80272	-0.1448	1	0.019824	.	0.11553	0.26033
chr1	1567289	1567290	0.99115	0.10034	1	0.11547	.	0.20041	0.10007
chr1	1567310	1567311	0.99115	-0.103863	1	0.20045	.	0.082527	0.18639
chr1	1567631	1567632	0.99115	0.121301	1	0.15555	.	0.1564	0.035103
chr1	1567819	1567820	0.94161	0.143525	1	0.037727	.	0.17764	0.03411
chr1	1609016	1609017	0.99115	-0.120321	1	0.11547	.	0.73971	0.86003
chr1	1609053	1609054	0.99115	-0.140927	1	0.13255	.	0.70804	0.84897
chr1	1609060	1609061	0.99115	-0.114689	1	0.24267	.	0.77564	0.89033
chr1	1609064	1609065	0.96553	-0.121805	1	0.043193	.	0.82176	0.94356
chr1	1635646	1635647	0.99115	-0.100512	1	0.20542	.	0.89224	0.99276
chr1	1690259	1690260	0.77794	-0.187966	1	0.01771	.	0.34557	0.53354
chr1	1690339	1690340	0.99115	0.125162	1	0.21561	.	0.4621	0.33694
chr1	1691264	1691265	0.76888	0.119501	1	0.01705	.	0.95459	0.83509
chr1	1691321	1691322	0.99115	-0.141884	1	0.12549	.	0.60451	0.74639
chr1	1691450	1691451	0.99115	0.146909	1	0.26598	.	0.871	0.72409
chr1	1695754	1695755	0.89207	-0.164706	1	0.030637	.	0.23373	0.39843
chr1	1695795	1695796	0.99115	-0.122122	1	0.12898	.	0.33256	0.45468
chr1	1695802	1695803	0.65819	-0.21911	1	0.010664	.	0.22514	0.44425
chr1	1696126	1696127	0.99115	-0.143855	1	0.074428	.	0.60919	0.75304
chr1	1736524	1736525	0.57765	0.16528	1	0.0070717	.	0.92798	0.7627
chr1	1779588	1779589	0.99115	0.106353	1	0.85018	.	0.87756	0.77121
chr1	1797036	1797037	0.99115	0.124926	1	0.054368	.	0.89138	0.76645
chr1	1841278	1841279	0.99115	-0.105306	1	0.13255	.	0.67861	0.78391
chr1	1841313	1841314	0.99115	-0.181358	1	0.089127	.	0.57122	0.75258
chr1	1849854	1849855	0.96553	0.112056	1	0.04466	.	0.93734	0.82528
chr1	1859493	1859494	0.95665	0.176862	1	0.040382	.	0.85313	0.67626
chr1	1859839	1859840	0.5604	0.265013	1	0.0064999	.	0.7647	0.49969
chr1	1860188	1860189	0.99115	-0.125294	1	0.26598	.	0.67949	0.80478
chr1	1860208	1860209	0.64175	0.176076	1	0.0094452	.	0.8678	0.69173
chr1	1860217	1860218	0.76888	0.206588	1	0.01705	.	0.81872	0.61213
chr1	1861818	1861819	0.54423	0.158357	1	0.0057201	.	0.94506	0.78671
chr1	1861867	1861868	0.99115	0.159484	1	0.050953	.	0.88681	0.72732
chr1	1871794	1871795	0.99115	0.192103	1	0.097308	.	0.81524	0.62314
chr1	1874841	1874842	0.99115	0.123912	1	0.57094	.	0.90711	0.7832
chr1	1897210	1897211	0.99115	0.108244	1	0.086526	.	0.92024	0.812
chr1	1897863	1897864	0.99115	0.111818	1	0.15152	.	0.59448	0.48266
chr1	1900968	1900969	0.94824	0.108444	1	0.039036	.	0.93048	0.82204
chr1	1901072	1901073	0.99115	0.104355	1	0.18609	.	0.89099	0.78663
chr1	1905159	1905160	0.99115	0.118345	1	0.34494	.	0.7195	0.60116
chr1	1905216	1905217	0.99115	0.12955	1	0.16386	.	0.82189	0.69234
chr1	1916805	1916806	0.99115	0.11403	1	0.083987	.	0.93406	0.82003
chr1	1917354	1917355	0.64175	0.240092	1	0.0094452	.	0.67849	0.4384
chr1	1917773	1917774	0.99115	0.106398	1	0.16386	.	0.93251	0.82611
chr1	1928086	1928087	0.77794	0.130075	1	0.01771	.	0.88573	0.75565
chr1	1928124	1928125	0.99115	-0.119895	1	0.33784	.	0.49214	0.61204
chr1	1936419	1936420	0.99115	0.103031	1	0.07909	.	0.73361	0.63058
chr1	1936454	1936455	0.90824	0.191213	1	0.032861	.	0.61047	0.41925
chr1	1936526	1936527	0.34389	0.151918	1	0.0016826	.	0.76951	0.61759
chr1	1936544	1936545	0.96505	0.123536	1	0.041768	.	0.76553	0.64199
chr1	1946687	1946688	0.99115	0.1106	1	0.2782	.	0.60791	0.49731
chr1	1946718	1946719	0.99115	0.137591	1	0.056146	.	0.85992	0.72233
chr1	1953052	1953053	0.99115	-0.101519	1	0.33083	.	0.82197	0.92349
chr1	1953108	1953109	0.9266	0.125352	1	0.035223	.	0.92385	0.7985
chr1	1957319	1957320	0.99115	-0.119822	1	0.20542	.	0.4193	0.53912
chr1	1958221	1958222	0.99115	-0.10518	1	0.32392	.	0.65955	0.76473
chr1	1958229	1958230	0.99115	-0.114112	1	0.39727	.	0.77057	0.88468
chr1	1961971	1961972	0.99115	0.104415	1	0.083987	.	0.8664	0.76198
chr1	1961989	1961990	0.90824	0.128816	1	0.032861	.	0.87692	0.74811
chr1	1962070	1962071	0.99115	0.100227	1	0.074428	.	0.92682	0.82659
chr1	1963793	1963794	0.57765	0.13142	1	0.0070717	.	0.90958	0.77816
chr1	1967727	1967728	0.99115	0.106611	1	0.2782	.	0.89195	0.78534
chr1	1967884	1967885	0.55764	0.124839	1	0.00623	.	0.94994	0.82511
chr1	1976113	1976114	0.41725	-0.209926	1	0.0026885	.	0.11153	0.32146
chr1	1976644	1976645	0.39269	0.222815	1	0.0023404	.	0.32289	0.10007
chr1	1979445	1979446	0.6666	0.133394	1	0.0111	.	0.84516	0.71177
chr1	1981485	1981486	0.99115	-0.130435	1	0.87217	.	1.22E-07	0.13043
chr1	1982733	1982734	0.99115	-0.145526	1	0.11547	.	0.15286	0.29839
chr1	1983259	1983260	0.65819	0.128936	1	0.010664	.	0.90679	0.77785
chr1	1983359	1983360	0.13993	0.266876	1	0.00017207	.	0.94408	0.67721
chr1	2023802	2023803	0.37959	0.218307	1	0.0021318	.	0.95482	0.73652
chr1	2025610	2025611	0.61273	0.111017	1	0.0083524	.	0.95819	0.84718
chr1	2043381	2043382	0.99115	0.15502	1	0.20542	.	0.79101	0.63599
chr1	2060235	2060236	0.99115	-0.177181	1	0.057972	.	0.79654	0.97372
chr1	2080382	2080383	0.99115	-0.124542	1	0.050953	.	0.08518	0.20972
chr1	2080394	2080395	0.99115	-0.119119	1	0.083987	.	0.1065	0.22562
chr1	2080397	2080398	0.77794	-0.177652	1	0.01771	.	0.055366	0.23302
chr1	2080438	2080439	0.26442	-0.294647	1	0.000805	.	0.13593	0.43058
chr1	2090703	2090704	0.99115	0.127748	1	0.1725	.	0.90344	0.77569
chr1	2103057	2103058	0.99115	0.135503	1	0.37428	.	0.97242	0.83691
chr1	2109031	2109032	0.32012	0.145596	1	0.001322	.	0.97451	0.82892
chr1	2111257	2111258	0.99115	0.131339	1	0.09179	.	0.90095	0.76961
chr1	2122023	2122024	0.4787	0.204695	1	0.0038606	.	0.89	0.68531
chr1	2122616	2122617	0.99115	0.109411	1	0.081509	.	0.96334	0.85392
chr1	2123533	2123534	0.99115	0.14972	1	0.050953	.	0.90759	0.75787
chr1	2125204	2125205	0.99115	0.132324	1	0.089127	.	0.97104	0.83872
chr1	2130579	2130580	0.99115	0.123492	1	0.19558	.	0.65913	0.53564
chr1	2137683	2137684	0.99115	-0.125323	1	0.1725	.	0.47054	0.59586
chr1	2147442	2147443	0.81658	0.141261	1	0.022156	.	0.95537	0.81411
chr1	2158268	2158269	0.99115	0.102078	1	0.41306	.	0.23823	0.13615
chr1	2158357	2158358	0.99115	-0.104306	1	0.086526	.	0.17993	0.28424
chr1	2158387	2158388	0.99115	0.160873	1	0.094517	.	0.43097	0.2701
chr1	2162003	2162004	0.96505	0.158995	1	0.041768	.	0.60913	0.45013
chr1	2163808	2163809	0.99115	-0.105435	1	0.11547	.	0.60413	0.70957
chr1	2164698	2164699	0.99115	-0.158467	1	0.27204	.	0.49173	0.6502
chr1	2165458	2165459	0.99115	-0.108119	1	0.1725	.	0.1266	0.23472
chr1	2165823	2165824	0.99115	-0.133196	1	0.62929	.	0.040717	0.17391
chr1	2166863	2166864	0.89207	-0.173633	1	0.030637	.	0.36768	0.54132
chr1	2169989	2169990	0.77794	0.201307	1	0.01771	.	0.93692	0.73562
chr1	2179705	2179706	0.96553	-0.1461	1	0.043193	.	0.7754	0.9215
chr1	2203596	2203597	0.99115	0.13975	1	0.09179	.	0.87121	0.73146
chr1	2203623	2203624	0.80272	0.16787	1	0.019824	.	0.92732	0.75945
chr1	2203640	2203641	0.94824	0.14464	1	0.039036	.	0.72853	0.5839
chr1	2203647	2203648	0.38646	0.198949	1	0.0022339	.	0.92505	0.7261
chr1	2220445	2220446	0.8424	0.113696	1	0.024723	.	0.8325	0.71881
chr1	2220496	2220497	0.96553	0.158307	1	0.043193	.	0.70578	0.54747
chr1	2229477	2229478	0.99115	0.1192	1	0.24267	.	0.76989	0.65069
chr1	2229598	2229599	0.99115	0.10788	1	0.11874	.	0.94143	0.83355
chr1	2230346	2230347	0.80752	-0.203042	1	0.021354	.	0.77065	0.97369
chr1	2232615	2232616	0.99115	-0.115316	1	0.17694	.	0.07983	0.19515
chr1	2237898	2237899	0.22448	0.217745	1	0.00053418	.	0.94211	0.72436
chr1	2238074	2238075	0.96553	0.101927	1	0.04466	.	1	0.89807
chr1	2238084	2238085	0.99115	0.105489	1	0.90533	.	0.97505	0.86957
chr1	2238894	2238895	0.99115	0.159056	1	0.065777	.	0.93849	0.77943
chr1	2238976	2238977	0.99115	0.116792	1	0.094517	.	0.94799	0.83119
chr1	2242977	2242978	0.99115	0.165736	1	0.083987	.	0.34934	0.1836
chr1	2242984	2242985	0.99115	0.119912	1	0.1399	.	0.40294	0.28303
chr1	2245632	2245633	0.99115	0.110011	1	0.24267	.	0.22397	0.11396
chr1	2245625	2245626	0.99115	-0.123823	1	0.16814	.	0.737	0.86082
chr1	2245894	2245895	0.99115	0.105286	1	0.33083	.	0.15004	0.044756
chr1	2245962	2245963	0.99115	0.146426	1	0.057972	.	0.1773	0.03087
chr1	2247465	2247466	0.99115	0.138563	1	0.12549	.	0.69401	0.55545
chr1	2253849	2253850	0.99115	0.152002	1	0.35213	.	0.35458	0.20257
chr1	2253864	2253865	0.99115	0.242196	1	0.072183	.	0.5222	0.28001
chr1	2253873	2253874	0.99115	0.129016	1	0.5063	.	0.35797	0.22896
chr1	2253880	2253881	0.64175	0.271725	1	0.0094452	.	0.68523	0.4135
chr1	2253883	2253884	0.99115	0.104196	1	0.53352	.	0.40559	0.30139
chr1	2253892	2253893	0.99115	0.202541	1	0.10309	.	0.50983	0.30729
chr1	2253913	2253914	0.99115	0.11641	1	0.17694	.	0.64218	0.52577
chr1	2253950	2253951	0.99115	0.203022	1	0.083987	.	0.3104	0.10738
chr1	2254149	2254150	0.96553	0.115337	1	0.043193	.	0.86957	0.75423
chr1	2263664	2263665	0.98281	0.196495	1	0.047719	.	0.7824	0.58591
chr1	2269501	2269502	0.94824	0.110788	1	0.039036	.	0.69128	0.58049
chr1	2270443	2270444	0.99115	0.120225	1	0.24836	.	0.80167	0.68144
chr1	2270473	2270474	0.99115	0.128607	1	0.11547	.	0.76861	0.64
chr1	2275244	2275245	0.99115	0.115664	1	0.22084	.	0.78914	0.67348
chr1	2275309	2275310	0.99115	0.122056	1	0.10914	.	0.78344	0.66139
chr1	2279478	2279479	0.87553	0.155782	1	0.028543	.	0.88012	0.72434
chr1	2287182	2287183	0.90824	0.182128	1	0.032861	.	0.89334	0.71121
chr1	2287216	2287217	0.63303	0.118763	1	0.0090675	.	0.93391	0.81515
chr1	2288396	2288397	0.99115	0.13853	1	0.18147	.	0.85222	0.71369
chr1	2288416	2288417	0.37959	0.223082	1	0.0021318	.	0.87302	0.64994
chr1	2290202	2290203	0.93273	0.104308	1	0.036457	.	0.97055	0.86624
chr1	2305112	2305113	0.99115	0.100419	1	0.49739	.	0.97477	0.87435
chr1	2307116	2307117	0.5604	0.108648	1	0.0064999	.	0.96341	0.85477
chr1	2307810	2307811	0.99115	0.10339	1	0.14757	.	0.91414	0.81075
chr1	2307828	2307829	0.99115	0.100345	1	0.056146	.	0.96912	0.86877
chr1	2308260	2308261	0.99115	0.103668	1	0.061773	.	0.94158	0.83791
chr1	2309983	2309984	0.99115	0.119936	1	0.09179	.	0.98584	0.8659
chr1	2310002	2310003	0.99115	0.122832	1	0.20542	.	0.96868	0.84585
chr1	2343348	2343349	0.99115	0.111418	1	0.23158	.	0.36659	0.25517
chr1	2343914	2343915	0.99115	0.132522	1	0.14757	.	0.15135	0.018831
chr1	2347014	2347015	0.99115	0.117716	1	0.052637	.	0.80472	0.687
chr1	2349487	2349488	0.99115	0.101822	1	0.32392	.	0.63261	0.53079
chr1	2350914	2350915	0.99115	0.136537	1	0.061773	.	0.80856	0.67203
chr1	2359476	2359477	0.99115	-0.118636	1	0.081509	.	0.7818	0.90043
chr1	2360305	2360306	0.37163	0.11293	1	0.002034	.	0.99166	0.87873
chr1	2364196	2364197	0.99115	0.113663	1	0.30376	.	0.73627	0.62261
chr1	2364263	2364264	0.67799	-0.195515	1	0.011552	.	0.45694	0.65246
chr1	2364297	2364298	0.93273	0.13902	1	0.036457	.	0.82492	0.6859
chr1	2364318	2364319	0.99115	0.104355	1	0.12898	.	0.88138	0.77702
chr1	2366226	2366227	0.83306	-0.164983	1	0.02384	.	0.20367	0.36865
chr1	2366636	2366637	0.94161	0.135023	1	0.037727	.	0.82115	0.68613
chr1	2368497	2368498	0.99115	0.151367	1	0.081509	.	0.91649	0.76512
chr1	2372412	2372413	0.29219	0.141608	1	0.0010865	.	0.88291	0.7413
chr1	2372704	2372705	0.86824	0.144951	1	0.027543	.	0.89211	0.74716
chr1	2375238	2375239	0.99115	-0.103566	1	0.13255	.	0.033933	0.1375
chr1	2375801	2375802	0.59595	0.212457	1	0.0076882	.	0.6582	0.44574
chr1	2377970	2377971	0.99115	-0.1071	1	0.3668	.	0.35796	0.46506
chr1	2379689	2379690	0.99115	-0.164599	1	0.067858	.	0.39192	0.55652
chr1	2379749	2379750	0.96553	-0.184942	1	0.043193	.	0.44874	0.63368
chr1	2384303	2384304	0.99115	0.105063	1	0.12549	.	0.76006	0.655
chr1	2384378	2384379	0.94161	0.10001	1	0.037727	.	0.953	0.85299
chr1	2385479	2385480	0.43785	0.149299	1	0.0030834	.	0.97537	0.82607
chr1	2386610	2386611	0.26927	0.111393	1	0.00084664	.	0.96101	0.84962
chr1	2389923	2389924	0.61273	0.165051	1	0.0083524	.	0.92462	0.75957
chr1	2390456	2390457	0.62345	0.123919	1	0.0087034	.	0.89248	0.76856
chr1	2390816	2390817	0.99115	0.100938	1	0.27204	.	0.54444	0.4435
chr1	2391434	2391435	0.99115	0.122364	1	0.12208	.	0.61771	0.49535
chr1	2391477	2391478	0.68799	0.234825	1	0.01202	.	0.53439	0.29957
chr1	2399193	2399194	0.78579	0.209737	1	0.018391	.	0.542	0.33226
chr1	2399260	2399261	0.90824	0.118184	1	0.032861	.	0.89195	0.77376
chr1	2399846	2399847	0.9183	0.203366	1	0.034025	.	0.62271	0.41934
chr1	2406817	2406818	0.99115	0.128661	1	0.13619	.	0.80906	0.6804
chr1	2409519	2409520	0.87553	0.198769	1	0.028543	.	0.83593	0.63716
chr1	2409537	2409538	0.57765	0.239063	1	0.0070717	.	0.80423	0.56517
chr1	2409557	2409558	0.82641	0.120699	1	0.022985	.	0.82588	0.70518
chr1	2424291	2424292	0.99115	0.107284	1	0.052637	.	0.86837	0.76109
chr1	2429947	2429948	0.060269	0.318907	1	1.92E-05	.	0.94641	0.6275
chr1	2431285	2431286	0.99115	-0.163074	1	0.11227	.	0.54377	0.70684
chr1	2432014	2432015	0.99115	0.133225	1	0.069993	.	0.9497	0.81647
chr1	2432604	2432605	0.99115	0.137859	1	0.10914	.	0.65603	0.51817
chr1	2435150	2435151	0.21425	0.19995	1	0.00048123	.	0.83525	0.6353
chr1	2435187	2435188	0.99115	0.110592	1	0.059847	.	0.67334	0.56275
chr1	2435202	2435203	0.80752	0.180268	1	0.021354	.	0.73618	0.55591
chr1	2435214	2435215	0.99115	0.106223	1	0.23708	.	0.64693	0.5407
chr1	2436409	2436410	0.99115	0.114306	1	0.07673	.	0.92805	0.81374
chr1	2437703	2437704	0.83306	0.128852	1	0.02384	.	0.88065	0.75179
chr1	2447896	2447897	0.57765	0.139933	1	0.0070717	.	0.97766	0.83773
chr1	2455203	2455204	0.99115	-0.121888	1	0.18147	.	0.63749	0.75938
chr1	2460927	2460928	0.99115	0.121951	1	0.76355	.	0.12195	8.70E-08
chr1	2460951	2460952	0.99115	0.121951	1	0.76355	.	0.12195	8.70E-08
chr1	2461712	2461713	0.99115	0.111993	1	0.47116	.	0.12144	0.009446
chr1	2461717	2461718	0.99115	0.112287	1	0.23708	.	0.11229	8.70E-08
chr1	2461739	2461740	0.99115	0.172873	1	0.40512	.	0.19512	0.022249
chr1	2461742	2461743	0.99115	0.139435	1	0.55207	.	0.19512	0.055687
chr1	2462988	2462989	0.99115	0.100359	1	0.54276	.	0.79079	0.69043
chr1	2472095	2472096	0.99115	0.120988	1	0.10608	.	0.43465	0.31366
chr1	2475251	2475252	0.99115	0.175403	1	0.15555	.	0.36149	0.18609
chr1	2475275	2475276	0.99115	0.154204	1	0.097308	.	0.50203	0.34783
chr1	2475277	2475278	0.99115	0.151694	1	0.086526	.	0.39735	0.24565
chr1	2475283	2475284	0.99115	0.171926	1	0.094517	.	0.44845	0.27652
chr1	2475304	2475305	0.83306	0.196341	1	0.02384	.	0.3133	0.11696
chr1	2476467	2476468	0.99115	0.122841	1	0.12549	.	0.72655	0.6037
chr1	2476529	2476530	0.99115	0.114482	1	0.1725	.	0.65201	0.53753
chr1	2485721	2485722	0.99115	0.109034	1	0.23158	.	0.52149	0.41246
chr1	2485733	2485734	0.99115	0.159669	1	0.056146	.	0.76307	0.6034
chr1	2488509	2488510	0.99115	0.12444	1	0.49739	.	0.12932	0.004876
chr1	2493787	2493788	0.57009	0.108579	1	0.0067804	.	0.96341	0.85484
chr1	2496055	2496056	0.87553	0.192649	1	0.028543	.	0.89037	0.69772
chr1	2496178	2496179	0.71484	0.191866	1	0.013527	.	0.8906	0.69874
chr1	2507746	2507747	0.99115	-0.152699	1	0.19079	.	0.50021	0.65291
chr1	2519794	2519795	0.99115	-0.104378	1	0.10914	.	0.87358	0.97796
chr1	2524232	2524233	0.99115	0.109973	1	0.27204	.	0.53097	0.42099
chr1	2524843	2524844	0.409	0.272083	1	0.0025676	.	0.64263	0.37055
chr1	2526784	2526785	0.70509	0.217414	1	0.013007	.	0.94585	0.72844
chr1	2529234	2529235	0.99115	0.118574	1	0.1725	.	0.61829	0.49972
chr1	2529267	2529268	0.44495	0.174214	1	0.0032264	.	0.8861	0.71188
chr1	2529279	2529280	0.98281	0.173284	1	0.047719	.	0.62164	0.44835
chr1	2535678	2535679	0.99115	0.122092	1	0.10608	.	0.84727	0.72517
chr1	2537378	2537379	0.75153	0.161476	1	0.015795	.	0.90182	0.74035
chr1	2537584	2537585	0.80752	0.14673	1	0.021354	.	1	0.85327
chr1	2541840	2541841	0.5604	0.182942	1	0.0064999	.	0.87011	0.68717
chr1	2541852	2541853	0.99115	0.118879	1	0.089127	.	0.8167	0.69783
chr1	2541935	2541936	0.94824	0.136912	1	0.039036	.	0.86997	0.73305
chr1	2542666	2542667	0.99115	0.123176	1	0.2782	.	0.18747	0.064289
chr1	2542752	2542753	0.99115	-0.149134	1	0.081509	.	0.1464	0.29554
chr1	2561080	2561081	0.80752	0.18409	1	0.021354	.	0.5908	0.40671
chr1	2575356	2575357	0.99115	-0.132403	1	0.097308	.	0.27565	0.40806
chr1	2575637	2575638	0.17398	0.325375	1	0.00031466	.	0.9422	0.61683
chr1	2575809	2575810	0.99115	-0.122648	1	0.15967	.	0.83076	0.95341
chr1	2586293	2586294	0.90824	0.174498	1	0.032861	.	0.5402	0.3657
chr1	2615742	2615743	0.70509	0.139202	1	0.013007	.	0.65225	0.51304
chr1	2629139	2629140	0.83306	0.146474	1	0.02384	.	0.75865	0.61217
chr1	2629248	2629249	0.99115	0.100781	1	0.20045	.	0.53339	0.43261
chr1	2689766	2689767	0.046779	0.33122	1	1.01E-05	.	0.74122	0.41
chr1	2689866	2689867	0.21945	0.251881	1	0.00050706	.	0.67579	0.42391
chr1	2699984	2699985	0.52527	0.117982	1	0.0052482	.	0.98643	0.86845
chr1	2700063	2700064	0.99115	0.11702	1	0.33784	.	0.94135	0.82433
chr1	2703574	2703575	0.99115	0.104623	1	0.35942	.	0.73563	0.63101
chr1	2705311	2705312	0.90144	0.166084	1	0.031733	.	0.78051	0.61442
chr1	2706098	2706099	0.99115	-0.100011	1	0.19558	.	0.054581	0.15459
chr1	2706420	2706421	0.90144	-0.142198	1	0.031733	.	0.064711	0.20691
chr1	2706452	2706453	0.5604	-0.111925	1	0.0064999	.	0.045669	0.15759
chr1	2706499	2706500	0.85131	-0.146451	1	0.025634	.	0.026588	0.17304
chr1	2706959	2706960	0.99115	0.114722	1	0.23158	.	0.77676	0.66204
chr1	2719693	2719694	0.83306	0.122056	1	0.02384	.	0.89588	0.77383
chr1	2722676	2722677	0.99115	0.126953	1	0.072183	.	0.94822	0.82126
chr1	2723153	2723154	0.99115	-0.151631	1	0.19558	.	0.69698	0.84861
chr1	2724026	2724027	0.99115	0.120906	1	0.18609	.	0.94873	0.82783
chr1	2724109	2724110	0.58697	0.178091	1	0.0073742	.	0.9497	0.77161
chr1	2725009	2725010	0.99115	0.113966	1	0.054368	.	0.86243	0.74847
chr1	2731293	2731294	0.46935	0.136075	1	0.0036922	.	0.97673	0.84066
chr1	2739721	2739722	0.99115	0.106682	1	0.07909	.	0.93206	0.82538
chr1	2740686	2740687	0.8424	0.187542	1	0.024723	.	0.69972	0.51217
chr1	2745596	2745597	0.99115	0.131109	1	0.097308	.	0.82669	0.69558
chr1	2751454	2751455	0.55764	0.108927	1	0.00623	.	0.89243	0.7835
chr1	2752012	2752013	0.99115	0.22443	1	0.069993	.	0.9188	0.69437
chr1	2766164	2766165	0.78579	0.169358	1	0.018391	.	0.86552	0.69617
chr1	2771831	2771832	0.63303	0.155707	1	0.0090675	.	0.93561	0.7799
chr1	2773672	2773673	0.99115	0.103459	1	0.16386	.	0.79496	0.6915
chr1	2774318	2774319	0.99115	0.126636	1	0.13619	.	0.958	0.83136
chr1	2774345	2774346	0.64175	0.132212	1	0.0098368	.	0.90088	0.76867
chr1	2774366	2774367	0.94161	0.121186	1	0.037727	.	0.93402	0.81283
chr1	2777157	2777158	0.64175	0.11916	1	0.0098368	.	1	0.88084
chr1	2777212	2777213	0.5604	0.125787	1	0.0064999	.	0.93608	0.81029
chr1	2778594	2778595	0.73475	0.183803	1	0.014623	.	0.77922	0.59542
chr1	2778632	2778633	0.4787	0.179584	1	0.0038606	.	0.91536	0.73577
chr1	2778854	2778855	0.99115	0.165752	1	0.086526	.	0.62377	0.45802
chr1	2784665	2784666	0.80272	0.114402	1	0.019824	.	0.88763	0.77323
chr1	2784939	2784940	0.99115	0.10846	1	0.10309	.	0.929	0.82054
chr1	2784943	2784944	0.22456	0.219107	1	0.00056264	.	0.94028	0.72117
chr1	2786162	2786163	0.99115	0.130293	1	0.23158	.	0.93551	0.80522
chr1	2786176	2786177	0.99115	0.113906	1	0.24836	.	0.89434	0.78043
chr1	2786181	2786182	0.76888	0.222596	1	0.01705	.	0.91923	0.69663
chr1	2790016	2790017	0.99115	0.147479	1	0.052637	.	0.89729	0.74982
chr1	2791905	2791906	0.80752	0.134703	1	0.020576	.	0.94918	0.81448
chr1	2791923	2791924	0.99115	0.144564	1	0.18609	.	0.90267	0.7581
chr1	2792471	2792472	0.99115	0.125467	1	0.13255	.	0.78794	0.66247
chr1	2792502	2792503	0.99115	0.103096	1	0.067858	.	0.77432	0.67122
chr1	2792610	2792611	0.98281	0.176708	1	0.047719	.	0.64578	0.46907
chr1	2793655	2793656	0.99115	0.113149	1	0.22084	.	0.91663	0.80348
chr1	2795416	2795417	0.90824	0.190733	1	0.032861	.	0.75374	0.563
chr1	2796241	2796242	0.99115	0.105988	1	0.067858	.	0.912	0.80601
chr1	2796253	2796254	0.99115	0.115857	1	0.12549	.	0.9076	0.79174
chr1	2796324	2796325	0.64175	0.12	1	0.0098368	.	0.97889	0.85889
chr1	2804568	2804569	0.99115	0.157557	1	0.11227	.	0.48817	0.33061
chr1	2805468	2805469	0.99115	-0.12592	1	0.20542	.	0.083902	0.20982
chr1	2816060	2816061	0.99115	-0.120768	1	0.72125	.	0.86652	0.98728
chr1	2817691	2817692	0.99115	0.136647	1	0.07673	.	0.85501	0.71836
chr1	2817714	2817715	0.9751	0.164033	1	0.046168	.	0.94927	0.78524
chr1	2817795	2817796	0.99115	0.101472	1	0.20542	.	0.95613	0.85466
chr1	2820596	2820597	0.99115	0.115696	1	0.19558	.	0.95531	0.83962
chr1	2820954	2820955	0.99115	0.114322	1	0.059847	.	0.90162	0.7873
chr1	2823783	2823784	0.14682	0.320316	1	0.00020332	.	0.91391	0.59359
chr1	2823788	2823789	0.99115	0.144694	1	0.07673	.	0.92647	0.78178
chr1	2825398	2825399	0.79478	0.142605	1	0.019096	.	0.9616	0.819
chr1	2828729	2828730	0.99115	0.143909	1	0.25414	.	0.76279	0.61888
chr1	2835850	2835851	0.52527	0.135867	1	0.0052482	.	0.97434	0.83847
chr1	2835934	2835935	0.99115	0.123885	1	0.097308	.	0.84938	0.7255
chr1	2840307	2840308	0.99115	0.135053	1	0.13619	.	0.5674	0.43234
chr1	2847163	2847164	0.99115	0.122731	1	0.049314	.	0.98317	0.86043
chr1	2847235	2847236	0.99115	0.111376	1	0.10608	.	0.90986	0.79849
chr1	2847263	2847264	0.79478	0.147286	1	0.019096	.	0.92532	0.77804
chr1	2847286	2847287	0.76108	0.170068	1	0.016412	.	0.89971	0.72964
chr1	2849904	2849905	0.78579	0.157057	1	0.018391	.	0.8902	0.73314
chr1	2850090	2850091	0.99115	0.102219	1	0.42921	.	0.90345	0.80123
chr1	2850110	2850111	0.69743	-0.272715	1	0.012505	.	0.46902	0.74174
chr1	2850141	2850142	0.13587	0.145149	1	0.00016271	.	0.94645	0.8013
chr1	2850240	2850241	0.63303	0.210348	1	0.0090675	.	0.77921	0.56887
chr1	2850261	2850262	0.46935	0.206752	1	0.0036922	.	0.89969	0.69294
chr1	2863145	2863146	0.9266	0.123855	1	0.035223	.	0.93682	0.81297
chr1	2865741	2865742	0.99115	0.101156	1	0.081509	.	0.90752	0.80636
chr1	2865723	2865724	0.5604	0.13014	1	0.0064999	.	0.90782	0.77768
chr1	2887233	2887234	0.99115	0.100622	1	0.38185	.	0.93682	0.8362
chr1	2889236	2889237	0.99115	0.100541	1	0.29723	.	0.90652	0.80597
chr1	2895871	2895872	0.81658	0.11421	1	0.022156	.	0.86312	0.74891
chr1	2896564	2896565	0.99115	0.102288	1	0.2782	.	0.95283	0.85054
chr1	2898778	2898779	0.79478	0.152912	1	0.019096	.	0.94824	0.79533
chr1	2898782	2898783	0.99115	0.131204	1	0.21047	.	0.9582	0.827
chr1	2899755	2899756	0.80752	0.133933	1	0.020576	.	0.97985	0.84591
chr1	2899768	2899769	0.99115	0.103224	1	0.31038	.	0.96339	0.86017
chr1	2899833	2899834	0.85131	0.137262	1	0.025634	.	0.85268	0.71542
chr1	2900569	2900570	0.99115	0.21935	1	0.094517	.	0.80108	0.58173
chr1	2901139	2901140	0.99115	0.151922	1	0.10309	.	0.95122	0.7993
chr1	2901144	2901145	0.88453	0.184002	1	0.029574	.	0.93951	0.7555
chr1	2906724	2906725	0.89207	0.102469	1	0.030637	.	0.94944	0.84697
chr1	2916959	2916960	0.99115	0.164957	1	0.072183	.	0.92561	0.76065
chr1	2920018	2920019	0.99115	0.162418	1	0.11874	.	0.89482	0.73241
chr1	2920040	2920041	0.99115	0.132664	1	0.17694	.	0.76388	0.63122
chr1	2939244	2939245	0.55764	0.144703	1	0.00623	.	0.95871	0.81401
chr1	2945163	2945164	0.80752	0.167119	1	0.020576	.	0.95179	0.78467
chr1	2946978	2946979	0.98281	0.153179	1	0.047719	.	0.97787	0.82469
chr1	2947060	2947061	0.54423	0.192055	1	0.0057201	.	0.92823	0.73617
chr1	2947034	2947035	0.96553	0.143824	1	0.04466	.	0.93173	0.7879
chr1	2947066	2947067	0.99115	0.118744	1	0.12898	.	0.95009	0.83135
chr1	2947439	2947440	0.7255	0.10617	1	0.014065	.	0.88991	0.78374
chr1	2948605	2948606	0.40071	0.153198	1	0.0024516	.	0.93379	0.78059
chr1	2948699	2948700	0.80272	0.124539	1	0.019824	.	0.90993	0.78539
chr1	2979275	2979276	0.63303	0.181211	1	0.0090675	.	0.94091	0.7597
chr1	2979451	2979452	0.99115	0.103692	1	0.052637	.	0.91288	0.80919
chr1	2979456	2979457	0.71484	0.108868	1	0.013527	.	0.92409	0.81523
chr1	2979863	2979864	0.99115	0.160948	1	0.21047	.	0.78754	0.62659
chr1	2980093	2980094	0.64175	0.171355	1	0.0094452	.	0.87284	0.70149
chr1	2980111	2980112	0.89207	0.10866	1	0.030637	.	0.94338	0.83472
chr1	2980126	2980127	0.94161	0.113248	1	0.037727	.	0.91706	0.80381
chr1	2980228	2980229	0.64175	0.119188	1	0.0098368	.	0.90706	0.78787
chr1	2980893	2980894	0.46196	0.190994	1	0.0035305	.	0.97195	0.78096
chr1	2980974	2980975	0.96553	0.128124	1	0.04466	.	0.88638	0.75826
chr1	2980990	2980991	0.99115	0.162036	1	0.089127	.	0.94389	0.78186
chr1	2982280	2982281	0.99115	0.110931	1	0.12898	.	0.90576	0.79483
chr1	2986439	2986440	0.9266	0.134154	1	0.035223	.	0.16957	0.035414
chr1	2987307	2987308	0.99115	0.130621	1	0.19079	.	0.15827	0.027644
chr1	2987524	2987525	0.99115	0.107451	1	0.47982	.	0.12195	0.014501
chr1	2989743	2989744	0.99115	0.103271	1	0.55207	.	0.25437	0.1511
chr1	2989832	2989833	0.99115	-0.185952	1	0.12549	.	0.18026	0.36621
chr1	2990092	2990093	0.99115	0.107758	1	0.25414	.	0.1315	0.023742
chr1	2993056	2993057	0.99115	0.113152	1	0.11874	.	0.87223	0.75908
chr1	2995689	2995690	0.99115	-0.109839	1	0.12208	.	0.25017	0.36001
chr1	2995708	2995709	0.99115	-0.110152	1	0.061773	.	0.27077	0.38092
chr1	2996631	2996632	0.85131	0.186624	1	0.025634	.	0.45405	0.26743
chr1	2996653	2996654	0.99115	0.140905	1	0.081509	.	0.55806	0.41715
chr1	2996686	2996687	0.99115	0.115754	1	0.12208	.	0.45868	0.34292
chr1	2999135	2999136	0.99115	0.108256	1	0.27204	.	0.89217	0.78391
chr1	2999175	2999176	0.94824	0.109745	1	0.039036	.	0.95714	0.84739
chr1	2999743	2999744	0.99115	0.18784	1	0.065777	.	0.97414	0.7863
chr1	3006206	3006207	0.80752	0.10552	1	0.020576	.	0.91831	0.81279
chr1	3007637	3007638	0.99115	0.100086	1	0.28445	.	0.92226	0.82217
chr1	3010139	3010140	0.99115	-0.125022	1	0.26598	.	0.74577	0.8708
chr1	3010220	3010221	0.99115	-0.125124	1	0.29079	.	0.33748	0.46261
chr1	3013185	3013186	0.99115	0.182563	1	0.07673	.	0.18256	1.74E-07
chr1	3015432	3015433	0.99115	0.122	1	0.20045	.	0.95607	0.83407
chr1	3017606	3017607	0.7255	0.130007	1	0.014065	.	0.92798	0.79797
chr1	3017609	3017610	0.68799	0.147554	1	0.01202	.	0.92668	0.77913
chr1	3026201	3026202	0.99115	0.101707	1	0.07909	.	0.93171	0.83
chr1	3032536	3032537	0.64944	0.127656	1	0.010243	.	0.93076	0.80311
chr1	3032750	3032751	0.73475	0.106079	1	0.014623	.	0.90782	0.80174
chr1	3033775	3033776	0.99115	0.124448	1	0.052637	.	0.95866	0.83421
chr1	3034376	3034377	0.99115	0.101091	1	0.41306	.	0.89694	0.79585
chr1	3035091	3035092	0.99115	0.117466	1	0.07673	.	0.97573	0.85826
chr1	3037356	3037357	0.99115	0.113918	1	0.12208	.	0.95162	0.8377
chr1	3038123	3038124	0.99115	0.10435	1	0.094517	.	0.89763	0.79328
chr1	3038706	3038707	0.67799	0.13938	1	0.011552	.	0.93902	0.79964
chr1	3042130	3042131	0.4949	0.179717	1	0.0044083	.	0.95253	0.77281
chr1	3049361	3049362	0.99115	0.10753	1	0.11547	.	0.75833	0.6508
chr1	3049398	3049399	0.99115	0.124173	1	0.22084	.	0.52591	0.40174
chr1	3052500	3052501	0.99115	0.151947	1	0.16386	.	0.56624	0.41429
chr1	3052509	3052510	0.99115	0.102798	1	0.20045	.	0.93122	0.82842
chr1	3055375	3055376	0.5604	0.194392	1	0.0064999	.	0.92671	0.73232
chr1	3056151	3056152	0.81658	0.10134	1	0.022156	.	0.82149	0.72015
chr1	3056489	3056490	0.96553	0.134135	1	0.04466	.	0.81747	0.68334
chr1	3056541	3056542	0.77794	0.171691	1	0.01771	.	0.71248	0.54079
chr1	3056558	3056559	0.23699	0.189897	1	0.00065672	.	0.93909	0.74919
chr1	3070724	3070725	0.99115	0.144795	1	0.052637	.	0.97073	0.82594
chr1	3081214	3081215	0.99115	0.10496	1	0.98326	.	0.97453	0.86957
chr1	3081218	3081219	0.99115	0.112989	1	0.057972	.	0.94698	0.83399
chr1	3091356	3091357	0.99115	-0.110966	1	0.18147	.	0.071359	0.18233
chr1	3099916	3099917	0.34993	0.193275	1	0.0017648	.	0.63024	0.43697
chr1	3099961	3099962	0.99115	0.100208	1	0.16386	.	0.4961	0.39589
chr1	3102608	3102609	0.4949	0.126498	1	0.0044083	.	0.95786	0.83136
chr1	3103006	3103007	0.99115	0.106256	1	0.097308	.	0.96415	0.85789
chr1	3103028	3103029	0.99115	0.121802	1	0.12208	.	0.92317	0.80137
chr1	3103047	3103048	0.74246	0.10386	1	0.015199	.	0.95471	0.85085
chr1	3103350	3103351	0.99115	0.10704	1	0.094517	.	0.87003	0.76299
chr1	3105083	3105084	0.99115	0.136156	1	0.083987	.	0.69637	0.56021
chr1	3105092	3105093	0.99115	0.121438	1	0.065777	.	0.66013	0.53869
chr1	3105100	3105101	0.96505	0.173714	1	0.041768	.	0.7145	0.54079
chr1	3105147	3105148	0.87553	0.219824	1	0.028543	.	0.67683	0.457
chr1	3105150	3105151	0.99115	0.149119	1	0.052637	.	0.70065	0.55153
chr1	3105188	3105189	0.99115	0.180045	1	0.054368	.	0.34118	0.16113
chr1	3105198	3105199	0.99115	0.171969	1	0.1437	.	0.71761	0.54564
chr1	3111848	3111849	0.67799	0.135428	1	0.011552	.	0.84316	0.70774
chr1	3116283	3116284	0.99115	0.129612	1	0.07673	.	0.94167	0.81205
chr1	3116373	3116374	0.44495	0.121185	1	0.0032264	.	0.92771	0.80652
chr1	3116393	3116394	0.87553	0.105132	1	0.028543	.	0.97513	0.87
chr1	3120105	3120106	0.80272	0.114671	1	0.019824	.	0.93858	0.82391
chr1	3121494	3121495	0.99115	0.112681	1	0.09179	.	0.83113	0.71845
chr1	3121726	3121727	0.41725	0.188114	1	0.0026885	.	0.92345	0.73534
chr1	3124532	3124533	0.46935	0.238282	1	0.0036922	.	0.92992	0.69164
chr1	3124542	3124543	0.8614	0.116194	1	0.026574	.	0.90777	0.79158
chr1	3144358	3144359	0.75153	0.148016	1	0.015795	.	0.81462	0.66661
chr1	3144604	3144605	0.99115	0.10519	1	0.34494	.	0.96956	0.86437
chr1	3148453	3148454	0.99115	0.113766	1	0.059847	.	0.94165	0.82789
chr1	3148477	3148478	0.55764	0.136129	1	0.00623	.	0.86302	0.72689
chr1	3150934	3150935	0.77794	0.11862	1	0.01771	.	0.93765	0.81903
chr1	3157536	3157537	0.64175	0.116594	1	0.0098368	.	1	0.88341
chr1	3157567	3157568	0.99115	0.102519	1	0.22616	.	0.97772	0.8752
chr1	3157612	3157613	0.99115	0.163857	1	0.07909	.	0.89415	0.73029
chr1	3157617	3157618	0.99115	0.17072	1	0.054368	.	0.97648	0.80576
chr1	3157903	3157904	0.5097	0.103278	1	0.0048117	.	0.94269	0.83941
chr1	3158028	3158029	0.69743	0.122856	1	0.012505	.	0.88137	0.75851
chr1	3160152	3160153	0.99115	0.134952	1	0.11874	.	0.95094	0.81599
chr1	3160131	3160132	0.99115	0.10269	1	0.052637	.	0.94622	0.84352
chr1	3168857	3168858	0.99115	0.103435	1	0.1725	.	0.95013	0.8467
chr1	3181185	3181186	0.14352	0.303366	1	0.00019235	.	0.84609	0.54272
chr1	3184764	3184765	0.99115	0.119916	1	0.069993	.	0.97356	0.85365
chr1	3185971	3185972	0.99115	0.105666	1	0.33784	.	0.94116	0.8355
chr1	3186280	3186281	0.99115	0.130317	1	0.17694	.	0.94226	0.81194
chr1	3187642	3187643	0.96553	0.188418	1	0.043193	.	0.93211	0.74369
chr1	3187647	3187648	0.77794	0.225517	1	0.01771	.	0.64135	0.41583
chr1	3187715	3187716	0.99115	0.141033	1	0.057972	.	0.73497	0.59394
chr1	3188710	3188711	0.33965	0.210182	1	0.001604	.	0.83782	0.62763
chr1	3188725	3188726	0.90824	0.13095	1	0.032861	.	0.78005	0.6491
chr1	3188992	3188993	0.99115	0.101022	1	0.054368	.	0.97511	0.87409
chr1	3189015	3189016	0.99115	0.145724	1	0.12549	.	0.8365	0.69077
chr1	3189589	3189590	0.80752	0.153445	1	0.021354	.	0.90006	0.74662
chr1	3192113	3192114	0.62345	0.214405	1	0.0087034	.	0.83706	0.62265
chr1	3192147	3192148	0.94824	0.115933	1	0.039036	.	0.88443	0.7685
chr1	3193001	3193002	0.99115	0.116514	1	0.1437	.	0.9567	0.84019
chr1	3193936	3193937	0.87553	0.131644	1	0.028543	.	0.89065	0.759
chr1	3195943	3195944	0.94824	0.152825	1	0.039036	.	0.62893	0.4761
chr1	3199410	3199411	0.99115	0.111181	1	0.050953	.	0.96865	0.85747
chr1	3200390	3200391	0.99115	0.126921	1	0.19558	.	0.6876	0.56068
chr1	3201443	3201444	0.99115	0.122475	1	0.067858	.	0.89772	0.77524
chr1	3203831	3203832	0.99115	0.106362	1	0.26598	.	0.79433	0.68797
chr1	3204470	3204471	0.99115	0.138236	1	0.059847	.	0.95964	0.8214
chr1	3206431	3206432	0.99115	0.118511	1	0.054368	.	0.96159	0.84308
chr1	3207299	3207300	0.94824	0.101212	1	0.039036	.	0.90687	0.80565
chr1	3208853	3208854	0.99115	0.110974	1	0.069993	.	0.76371	0.65273
chr1	3208866	3208867	0.65819	0.152627	1	0.010664	.	0.96858	0.81596
chr1	3208872	3208873	0.99115	0.132499	1	0.094517	.	0.90922	0.77672
chr1	3208881	3208882	0.5604	0.12418	1	0.0064999	.	0.92426	0.80008
chr1	3210599	3210600	0.99115	0.116525	1	0.067858	.	0.88081	0.76428
chr1	3248287	3248288	0.37959	0.12809	1	0.0021318	.	0.90938	0.78129
chr1	3255100	3255101	0.99115	-0.111938	1	0.083987	.	0.43739	0.54932
chr1	3255186	3255187	0.99115	0.103273	1	0.097308	.	0.67645	0.57318
chr1	3266269	3266270	0.8614	0.129923	1	0.026574	.	0.93634	0.80641
chr1	3266370	3266371	0.99115	0.10999	1	0.29079	.	0.7733	0.66331
chr1	3267814	3267815	0.99115	-0.131436	1	0.15555	.	0.46677	0.59821
chr1	3270654	3270655	0.99115	0.135304	1	0.19558	.	0.93463	0.79933
chr1	3270628	3270629	0.93273	0.12876	1	0.036457	.	0.97973	0.85097
chr1	3271737	3271738	0.80752	0.120921	1	0.021354	.	0.95707	0.83615
chr1	3274199	3274200	0.99115	0.146736	1	0.10017	.	0.51714	0.37041
chr1	3274233	3274234	0.70509	0.21422	1	0.013007	.	0.70142	0.4872
chr1	3274717	3274718	0.99115	0.170669	1	0.063749	.	0.73699	0.56632
chr1	3281261	3281262	0.99115	0.112619	1	0.16814	.	0.61769	0.50507
chr1	3281272	3281273	0.99115	0.167656	1	0.10608	.	0.78538	0.61773
chr1	3282805	3282806	0.99115	0.122699	1	0.059847	.	0.98625	0.86355
chr1	3282812	3282813	0.80752	0.136367	1	0.021354	.	0.91586	0.7795
chr1	3282816	3282817	0.50204	0.120745	1	0.004606	.	0.97382	0.85307
chr1	3282869	3282870	0.99115	0.122952	1	0.23708	.	0.646	0.52304
chr1	3282900	3282901	0.8424	0.179467	1	0.024723	.	0.90561	0.72614
chr1	3282939	3282940	0.99115	0.1114	1	0.19079	.	0.70965	0.59825
chr1	3282943	3282944	0.99115	0.14478	1	0.097308	.	0.56444	0.41966
chr1	3283027	3283028	0.98281	0.135035	1	0.047719	.	0.82372	0.68869
chr1	3283483	3283484	0.81658	0.10866	1	0.022156	.	0.7396	0.63094
chr1	3283487	3283488	0.74246	0.112416	1	0.015199	.	0.86517	0.75275
chr1	3283526	3283527	0.99115	0.16374	1	0.050953	.	0.64014	0.4764
chr1	3286063	3286064	0.99115	0.105615	1	0.47116	.	0.93974	0.83413
chr1	3286077	3286078	0.99115	0.160184	1	0.52436	.	0.94829	0.7881
chr1	3286117	3286118	0.99115	0.103587	1	0.26002	.	0.92603	0.82244
chr1	3286129	3286130	0.99115	0.129305	1	0.5063	.	0.87586	0.74655
chr1	3291402	3291403	0.99115	0.108515	1	0.5063	.	0.95691	0.8484
chr1	3294411	3294412	0.99115	0.103795	1	0.10017	.	0.89674	0.79294
chr1	3300098	3300099	0.99115	-0.109728	1	0.3668	.	0.82478	0.9345
chr1	3300133	3300134	0.99115	0.114582	1	0.097308	.	0.8614	0.74682
chr1	3300168	3300169	0.99115	0.14561	1	0.16386	.	0.80854	0.66293
chr1	3302677	3302678	0.96553	0.112609	1	0.04466	.	1	0.88739
chr1	3304148	3304149	0.5604	0.144102	1	0.0064999	.	0.93506	0.79096
chr1	3304185	3304186	0.87553	0.105548	1	0.028543	.	0.97446	0.86891
chr1	3304216	3304217	0.9183	0.153756	1	0.034025	.	0.99487	0.84111
chr1	3305851	3305852	0.99115	0.108303	1	0.11547	.	0.94198	0.83368
chr1	3308262	3308263	0.99115	0.118761	1	0.19558	.	0.88589	0.76713
chr1	3308273	3308274	0.94161	0.143443	1	0.037727	.	0.95122	0.80778
chr1	3308533	3308534	0.99115	0.103425	1	0.16814	.	0.91413	0.8107
chr1	3309786	3309787	0.94161	0.161018	1	0.037727	.	0.59155	0.43053
chr1	3309792	3309793	0.80752	0.173853	1	0.021354	.	0.62938	0.45553
chr1	3311301	3311302	0.28004	0.184456	1	0.00093598	.	0.87836	0.6939
chr1	3319040	3319041	0.99115	0.111502	1	0.059847	.	0.84107	0.72957
chr1	3319036	3319037	0.99115	0.127651	1	0.12549	.	0.61243	0.48478
chr1	3320474	3320475	0.99115	0.157847	1	0.072183	.	0.96066	0.80281
chr1	3321207	3321208	0.99115	0.112941	1	0.16386	.	0.96819	0.85525
chr1	3325353	3325354	0.96553	0.116411	1	0.04466	.	1	0.88359
chr1	3326942	3326943	0.338	0.269956	1	0.0015287	.	0.84597	0.57601
chr1	3327031	3327032	0.15292	0.317136	1	0.00022702	.	0.78868	0.47154
chr1	3327116	3327117	0.80752	0.117241	1	0.020576	.	0.92339	0.80615
chr1	3328011	3328012	0.99115	0.124857	1	0.061773	.	0.97057	0.84571
chr1	3328218	3328219	0.99115	0.122779	1	0.061773	.	0.85975	0.73697
chr1	3328244	3328245	0.9266	0.119527	1	0.035223	.	0.95118	0.83166
chr1	3329055	3329056	0.99115	0.106475	1	0.083987	.	0.92806	0.82158
chr1	3329040	3329041	0.99115	0.130999	1	0.097308	.	0.95868	0.82768
chr1	3329103	3329104	0.99115	0.120604	1	0.094517	.	0.83484	0.71424
chr1	3329138	3329139	0.99115	0.10434	1	0.39727	.	0.86414	0.7598
chr1	3329145	3329146	0.99115	0.152424	1	0.15152	.	0.9911	0.83868
chr1	3329227	3329228	0.99115	-0.107134	1	0.7529	.	0.87732	0.98445
chr1	3331986	3331987	0.99115	0.136913	1	0.089127	.	0.91224	0.77533
chr1	3332082	3332083	0.78579	0.182549	1	0.018391	.	0.76405	0.5815
chr1	3332088	3332089	0.99115	0.150804	1	0.13255	.	0.70638	0.55557
chr1	3332146	3332147	0.99115	0.120949	1	0.07909	.	0.83201	0.71106
chr1	3332159	3332160	0.43087	0.142922	1	0.0029463	.	0.9446	0.80167
chr1	3332168	3332169	0.80272	0.103762	1	0.019824	.	0.92308	0.81932
chr1	3335901	3335902	0.99115	0.117937	1	0.056146	.	0.96324	0.8453
chr1	3336941	3336942	0.99115	0.100401	1	0.067858	.	0.87482	0.77442
chr1	3337478	3337479	0.99115	0.100087	1	0.22616	.	0.95166	0.85157
chr1	3342019	3342020	0.80752	0.166481	1	0.021354	.	1	0.83352
chr1	3342057	3342058	0.99115	0.101852	1	0.22084	.	0.96038	0.85852
chr1	3342089	3342090	0.43087	0.235639	1	0.0029463	.	0.88069	0.64505
chr1	3342199	3342200	0.80272	0.117121	1	0.019824	.	0.99118	0.87406
chr1	3342585	3342586	0.99115	0.102268	1	0.23708	.	0.95312	0.85086
chr1	3347991	3347992	0.83306	0.145923	1	0.02384	.	0.9307	0.78478
chr1	3347993	3347994	0.5604	0.163721	1	0.0064999	.	0.91111	0.74739
chr1	3348428	3348429	0.99115	0.118594	1	0.083987	.	1	0.88141
chr1	3348431	3348432	0.73475	0.15654	1	0.014623	.	0.98059	0.82405
chr1	3348514	3348515	0.99115	0.128906	1	0.16386	.	0.90037	0.77146
chr1	3351558	3351559	0.99115	0.10134	1	0.24836	.	0.96122	0.85988
chr1	3358809	3358810	0.99115	0.121458	1	0.15555	.	0.87526	0.7538
chr1	3373793	3373794	0.80752	0.138563	1	0.021354	.	0.93568	0.79712
chr1	3377388	3377389	0.99115	0.114955	1	0.11227	.	0.90254	0.78758
chr1	3380055	3380056	0.22448	0.154102	1	0.00053418	.	0.89233	0.73822
chr1	3385574	3385575	0.22448	0.19516	1	0.00053418	.	0.95307	0.75791
chr1	3385906	3385907	0.99115	-0.135311	1	0.10608	.	0.60734	0.74265
chr1	3388195	3388196	0.99115	0.146438	1	0.056146	.	0.64717	0.50074
chr1	3390218	3390219	0.32577	0.279023	1	0.0013879	.	0.71333	0.43431
chr1	3390259	3390260	0.99115	0.136041	1	0.21561	.	0.89966	0.76362
chr1	3394874	3394875	0.99115	0.175745	1	0.07673	.	0.8129	0.63715
chr1	3395281	3395282	0.99115	0.104571	1	0.12208	.	0.84582	0.74125
chr1	3395288	3395289	0.99115	0.155564	1	0.14757	.	0.709	0.55344
chr1	3396773	3396774	0.33965	0.209522	1	0.001604	.	0.85618	0.64666
chr1	3396848	3396849	0.80752	0.117133	1	0.020576	.	0.91019	0.79306
chr1	3397130	3397131	0.99115	0.104149	1	0.22084	.	0.90569	0.80154
chr1	3397144	3397145	0.99115	-0.115894	1	0.38951	.	0.48602	0.60191
chr1	3397923	3397924	0.99115	-0.129387	1	0.07673	.	0.088621	0.21801
chr1	3400549	3400550	0.99115	-0.12846	1	0.22616	.	0.27311	0.40157
chr1	3412543	3412544	0.8424	-0.150404	1	0.024723	.	0.17744	0.32785
chr1	3412574	3412575	0.8424	-0.204941	1	0.024723	.	0.36519	0.57013
chr1	3412586	3412587	0.99115	-0.107204	1	0.37428	.	0.55873	0.66594
chr1	3413599	3413600	0.99115	-0.106282	1	0.1725	.	0.71893	0.82521
chr1	3414233	3414234	0.99115	0.141186	1	0.1437	.	0.98854	0.84736
chr1	3418408	3418409	0.99115	0.191386	1	0.059847	.	0.95962	0.76823
chr1	3433612	3433613	0.90144	-0.112512	1	0.031733	.	0.1855	0.29801
chr1	3433643	3433644	0.63303	-0.154472	1	0.0090675	.	0.23963	0.3941
chr1	3437074	3437075	0.99115	0.133668	1	0.10309	.	0.92601	0.79234
chr1	3438197	3438198	0.64944	0.151908	1	0.010243	.	0.95429	0.80239
chr1	3447741	3447742	0.99115	0.121951	1	0.76355	.	0.12195	8.70E-08
chr1	3454177	3454178	0.99115	0.132784	1	0.13619	.	0.9367	0.80391
chr1	3454837	3454838	0.73475	-0.117647	1	0.014623	.	0.13937	0.25702
chr1	3455853	3455854	0.94161	0.13988	1	0.037727	.	0.76178	0.6219
chr1	3456502	3456503	0.96553	-0.206689	1	0.043193	.	0.59651	0.80319
chr1	3458709	3458710	0.99115	0.133378	1	0.20045	.	0.65822	0.52484
chr1	3460069	3460070	0.99115	-0.182523	1	0.081509	.	0.68922	0.87174
chr1	3460374	3460375	0.99115	0.112839	1	0.052637	.	0.95493	0.84209
chr1	3464047	3464048	0.80272	0.129421	1	0.019824	.	0.91403	0.78461
chr1	3464961	3464962	0.64944	0.105723	1	0.010243	.	0.9644	0.85868
chr1	3469150	3469151	0.54956	0.180255	1	0.0059701	.	0.96309	0.78283
chr1	3473504	3473505	0.99115	0.125354	1	0.061773	.	0.87836	0.753
chr1	3484183	3484184	0.79478	0.133496	1	0.019096	.	0.92216	0.78867
chr1	3484271	3484272	0.99115	0.107435	1	0.11227	.	0.95702	0.84959
chr1	3492503	3492504	0.80752	0.183296	1	0.021354	.	1	0.8167
chr1	3506028	3506029	0.99115	0.144241	1	0.097308	.	0.79467	0.65043
chr1	3507135	3507136	0.80752	0.187605	1	0.020576	.	0.79564	0.60804
chr1	3510155	3510156	0.99115	0.15713	1	0.072183	.	0.46033	0.3032
chr1	3510242	3510243	0.51738	0.194412	1	0.0050257	.	0.61787	0.42345
chr1	3511877	3511878	0.99115	0.142394	1	0.11227	.	0.95415	0.81176
chr1	3511963	3511964	0.58697	0.177749	1	0.0073742	.	0.95019	0.77244
chr1	3514920	3514921	0.34389	-0.215323	1	0.0016826	.	0.14729	0.36261
chr1	3515052	3515053	0.99115	0.139246	1	0.097308	.	0.69844	0.55919
chr1	3517740	3517741	0.99115	-0.118036	1	0.16386	.	0.53797	0.656
chr1	3518533	3518534	0.90824	-0.195853	1	0.032861	.	0.73241	0.92826
chr1	3518759	3518760	0.99115	0.182088	1	0.10017	.	0.51094	0.32885
chr1	3523285	3523286	0.99115	0.100123	1	0.094517	.	0.96444	0.86432
chr1	3523297	3523298	0.99115	0.108807	1	0.07673	.	0.93696	0.82816
chr1	3523300	3523301	0.99115	0.206762	1	0.086526	.	0.94001	0.73325
chr1	3527802	3527803	0.99115	-0.115365	1	0.26598	.	1.95E-07	0.11536
chr1	3532129	3532130	0.52527	0.164413	1	0.0052482	.	0.93347	0.76906
chr1	3532223	3532224	0.99115	0.103759	1	0.094517	.	0.9057	0.80195
chr1	3534421	3534422	0.99115	0.163352	1	0.063749	.	0.85289	0.68953
chr1	3539925	3539926	0.99115	0.109035	1	0.15152	.	0.96512	0.85609
chr1	3561007	3561008	0.43785	-0.346053	1	0.0030834	.	0.264	0.61005
chr1	3567869	3567870	0.5097	-0.141954	1	0.0048117	.	0.17674	0.3187
chr1	3567882	3567883	0.9183	-0.102868	1	0.034025	.	0.21278	0.31565
chr1	3568382	3568383	0.99115	0.10062	1	0.38185	.	0.15758	0.056957
chr1	3574254	3574255	0.99115	0.102689	1	0.13619	.	0.64275	0.54006
chr1	3588129	3588130	0.9183	0.126625	1	0.034025	.	0.91095	0.78432
chr1	3588159	3588160	0.33965	0.159447	1	0.001604	.	1	0.84055
chr1	3589878	3589879	0.99115	0.105185	1	0.22084	.	0.65878	0.5536
chr1	3590654	3590655	0.99115	0.157745	1	0.086526	.	0.79841	0.64066
chr1	3593811	3593812	0.59595	-0.211292	1	0.0076882	.	0.16913	0.38042
chr1	3602399	3602400	0.99115	0.140541	1	0.097308	.	0.91423	0.77369
chr1	3606049	3606050	0.99115	0.110259	1	0.067858	.	0.81894	0.70868
chr1	3607395	3607396	0.94824	0.129981	1	0.039036	.	0.92797	0.79799
chr1	3607458	3607459	0.99115	-0.111904	1	0.1725	.	0.84315	0.95505
chr1	3621242	3621243	0.99115	0.120378	1	0.12549	.	0.61768	0.4973
chr1	3621248	3621249	0.99115	0.109693	1	0.13255	.	0.77185	0.66215
chr1	3623318	3623319	0.99115	-0.126063	1	0.15967	.	0.74086	0.86693
chr1	3625715	3625716	0.99115	0.116145	1	0.14757	.	0.46294	0.34679
chr1	3630188	3630189	0.81658	0.131736	1	0.022156	.	0.89956	0.76783
chr1	3635030	3635031	0.57009	0.179982	1	0.0067804	.	0.84063	0.66065
chr1	3635064	3635065	0.83306	0.178885	1	0.02384	.	0.77745	0.59856
chr1	3635068	3635069	0.424	0.241407	1	0.0028147	.	0.837	0.5956
chr1	3638751	3638752	0.99115	-0.164448	1	0.081509	.	0.67348	0.83793
chr1	3644059	3644060	0.99115	0.153596	1	0.1437	.	0.26655	0.11295
chr1	3644053	3644054	0.99115	0.112718	1	0.41306	.	0.21639	0.10367
chr1	3644099	3644100	0.96553	0.220675	1	0.04466	.	0.34087	0.1202
chr1	3644276	3644277	0.99115	0.114539	1	0.089127	.	0.77944	0.6649
chr1	3650885	3650886	0.99115	0.13926	1	0.052637	.	0.88435	0.74509
chr1	3684110	3684111	0.99115	0.106989	1	0.065777	.	0.9878	0.88082
chr1	3689700	3689701	0.99115	0.160924	1	0.17694	.	0.23572	0.074801
chr1	3689933	3689934	0.9751	-0.129443	1	0.046168	.	0.042995	0.17244
chr1	3690533	3690534	0.99115	0.140965	1	0.10017	.	0.83228	0.69131
chr1	3691195	3691196	0.10531	0.278429	1	9.75E-05	.	0.74624	0.46781
chr1	3691697	3691698	0.132	0.331808	1	0.00015382	.	0.60191	0.2701
chr1	3691757	3691758	0.86824	0.107137	1	0.027543	.	0.79192	0.68478
chr1	3703294	3703295	0.99115	-0.1743	1	0.12549	.	0.78774	0.96204
chr1	3706650	3706651	0.99115	-0.113955	1	0.21047	.	0.83195	0.94591
chr1	3717984	3717985	0.99115	-0.115555	1	0.16386	.	0.85259	0.96815
chr1	3718020	3718021	0.99115	0.151674	1	0.081509	.	0.46425	0.31258
chr1	3736482	3736483	0.68799	0.249996	1	0.01202	.	0.76648	0.51648
chr1	3782235	3782236	0.83306	0.109879	1	0.02384	.	0.97228	0.86241
chr1	4005440	4005441	0.99115	0.133308	1	0.15967	.	0.5088	0.37549
chr1	4015040	4015041	0.99115	0.132428	1	0.052637	.	0.59169	0.45926
chr1	4015011	4015012	0.65819	0.202673	1	0.010664	.	0.6928	0.49013
chr1	4015053	4015054	0.71484	0.10099	1	0.013527	.	0.86329	0.7623
chr1	4015051	4015052	0.076016	0.194806	1	4.01E-05	.	0.89635	0.70154
chr1	4018628	4018629	0.99115	0.136636	1	0.067858	.	0.68362	0.54699
chr1	4022758	4022759	0.33965	0.120099	1	0.001604	.	1	0.8799
chr1	4027082	4027083	0.74246	0.230941	1	0.015199	.	0.47369	0.24274
chr1	4029406	4029407	0.99115	0.114358	1	0.31711	.	0.82321	0.70885
chr1	4038422	4038423	0.99115	0.105831	1	0.43742	.	0.87157	0.76574
chr1	4065268	4065269	0.99115	0.1368	1	0.15967	.	0.92141	0.78461
chr1	4065285	4065286	0.99115	0.157386	1	0.12208	.	0.76754	0.61015
chr1	4093599	4093600	0.4787	0.212144	1	0.0038606	.	0.78395	0.5718
chr1	4093623	4093624	0.99115	-0.209265	1	0.050953	.	0.68075	0.89002
chr1	4115814	4115815	0.82641	0.106402	1	0.022985	.	0.93878	0.83238
chr1	4117394	4117395	0.99115	0.127265	1	0.16386	.	0.9208	0.79353
chr1	4150373	4150374	0.99115	0.103588	1	0.11874	.	0.92063	0.81704
chr1	4167993	4167994	0.99115	0.130814	1	0.07673	.	0.94477	0.81396
chr1	4179163	4179164	0.99115	0.129368	1	0.18609	.	0.62923	0.49986
chr1	4182169	4182170	0.68799	0.139082	1	0.01202	.	0.84226	0.70318
chr1	4192537	4192538	0.79478	-0.190569	1	0.019096	.	0.48463	0.6752
chr1	4198152	4198153	0.67799	0.238427	1	0.011552	.	0.49165	0.25322
chr1	4280060	4280061	0.80752	0.157159	1	0.020576	.	0.8236	0.66644
chr1	4329557	4329558	0.99115	0.102216	1	0.059847	.	0.9007	0.79849
chr1	4330852	4330853	0.99115	0.117046	1	0.065777	.	0.97016	0.85312
chr1	4363482	4363483	0.99115	0.143769	1	0.15967	.	0.76226	0.61849
chr1	4385918	4385919	0.99115	-0.2619	1	0.12549	.	0.59658	0.85848
chr1	4416476	4416477	0.90144	0.17454	1	0.031733	.	0.24048	0.065937
chr1	4416518	4416519	0.99115	0.141737	1	0.063749	.	0.67184	0.5301
chr1	4485731	4485732	0.86824	0.128433	1	0.027543	.	0.92776	0.79933
chr1	4485766	4485767	0.35706	0.196434	1	0.0018507	.	0.8727	0.67626
chr1	4541797	4541798	0.80752	0.107979	1	0.021354	.	0.94896	0.84098
chr1	4558256	4558257	0.87553	0.190022	1	0.028543	.	0.89429	0.70427
chr1	4660485	4660486	0.70509	0.15873	1	0.013007	.	0.85534	0.69661
chr1	4660555	4660556	0.99115	0.125352	1	0.049314	.	0.86076	0.73541
chr1	4660564	4660565	0.99115	0.115522	1	0.11547	.	0.89685	0.78133
chr1	4660755	4660756	0.99115	0.111962	1	0.072183	.	0.8963	0.78434
chr1	4688335	4688336	0.99115	0.133223	1	0.51529	.	0.88742	0.7542
chr1	4688440	4688441	0.64944	0.193912	1	0.010243	.	0.83424	0.64032
chr1	4697808	4697809	0.99115	0.155547	1	0.22616	.	0.73544	0.57989
chr1	4697924	4697925	0.99115	0.104777	1	0.18609	.	0.34763	0.24286
chr1	4710608	4710609	0.94824	0.186039	1	0.039036	.	0.68522	0.49918
chr1	4710674	4710675	0.99115	-0.113552	1	0.1725	.	0.19445	0.308
chr1	4714504	4714505	0.99115	0.113502	1	0.6493	.	0.12195	0.0084494
chr1	4716312	4716313	0.99115	0.148324	1	0.1399	.	0.19171	0.043382
chr1	4728841	4728842	0.96553	0.137748	1	0.043193	.	0.5147	0.37696
chr1	4732066	4732067	0.99115	-0.10075	1	0.29723	.	0.78718	0.88793
chr1	4732071	4732072	0.99115	0.121765	1	0.07673	.	0.94394	0.82218
chr1	4732130	4732131	0.99115	0.122734	1	0.21047	.	0.71606	0.59333
chr1	4757987	4757988	0.99115	0.123226	1	0.086526	.	0.95306	0.82983
chr1	4758030	4758031	0.99115	0.111612	1	0.11547	.	0.69226	0.58065
chr1	4760249	4760250	0.99115	0.11539	1	0.33083	.	0.73281	0.61742
chr1	4766653	4766654	0.99115	-0.15291	1	0.19079	.	0.58808	0.74099
chr1	4766738	4766739	0.99115	-0.103846	1	0.47116	.	0.83215	0.936
chr1	4771303	4771304	0.90824	0.153885	1	0.032861	.	0.2191	0.065217
chr1	4771979	4771980	0.99115	-0.100781	1	0.28445	.	0.54142	0.6422
chr1	4771992	4771993	0.80752	-0.214237	1	0.021354	.	0.53427	0.74851
chr1	4800761	4800762	0.23088	0.2695	1	0.00062384	.	0.96659	0.69709
chr1	4807406	4807407	0.46196	0.167252	1	0.0035305	.	0.89894	0.73169
chr1	4832519	4832520	0.99115	0.126661	1	0.12549	.	0.88455	0.75789
chr1	4839550	4839551	0.99115	0.124297	1	0.11874	.	0.9043	0.78
chr1	5005219	5005220	0.76108	0.146163	1	0.016412	.	0.7825	0.63633
chr1	5018157	5018158	0.79478	0.161821	1	0.019096	.	0.91023	0.74841
chr1	5045280	5045281	0.99115	0.132746	1	0.14757	.	0.63378	0.50103
chr1	5045328	5045329	0.43087	0.171073	1	0.0029463	.	0.88831	0.71724
chr1	5227689	5227690	0.53599	0.14505	1	0.0054796	.	0.96592	0.82087
chr1	5227710	5227711	0.96553	0.124891	1	0.04466	.	0.83713	0.71224
chr1	5335474	5335475	0.93273	0.130688	1	0.036457	.	0.85927	0.72858
chr1	5405252	5405253	0.99115	0.105523	1	0.056146	.	0.92184	0.81631
chr1	5405755	5405756	0.76888	0.155774	1	0.01705	.	0.82862	0.67285
chr1	5470429	5470430	0.64944	0.222989	1	0.010243	.	0.96237	0.73938
chr1	5515038	5515039	0.99115	-0.153853	1	0.29723	.	0.75435	0.9082
chr1	5567775	5567776	0.96553	0.11629	1	0.04466	.	0.93659	0.8203
chr1	5712700	5712701	0.83306	0.147095	1	0.02384	.	0.23393	0.086833
chr1	5731128	5731129	0.99115	0.120633	1	0.1437	.	0.83629	0.71565
chr1	5731252	5731253	0.6666	0.19756	1	0.0111	.	0.7458	0.54824
chr1	5747717	5747718	0.8424	0.204891	1	0.024723	.	0.75195	0.54706
chr1	5779279	5779280	0.99115	0.123727	1	0.07909	.	0.7277	0.60398
chr1	5780339	5780340	0.90824	0.145357	1	0.032861	.	0.90681	0.76146
chr1	5786794	5786795	0.99115	0.100159	1	0.094517	.	0.85284	0.75268
chr1	5793846	5793847	0.99115	0.10108	1	0.17694	.	0.82027	0.71919
chr1	5795270	5795271	0.99115	0.106772	1	0.23708	.	0.85008	0.7433
chr1	5795286	5795287	0.99115	0.112605	1	0.18147	.	0.69155	0.57894
chr1	5813964	5813965	0.409	0.106251	1	0.0025676	.	0.9288	0.82255
chr1	5882919	5882920	0.99115	0.130001	1	0.07909	.	0.93148	0.80148
chr1	5882974	5882975	0.95665	0.130026	1	0.040382	.	0.93571	0.80569
chr1	5890680	5890681	0.99115	0.145399	1	0.074428	.	0.94024	0.79484
chr1	5905307	5905308	0.99115	0.126964	1	0.063749	.	0.88866	0.76169
chr1	5911026	5911027	0.67799	0.138962	1	0.011552	.	0.92143	0.78246
chr1	5921764	5921765	0.9751	0.134592	1	0.046168	.	0.88206	0.74747
chr1	5924805	5924806	0.99115	0.125379	1	0.15152	.	1	0.87462
chr1	5948452	5948453	0.99115	-0.128416	1	0.11227	.	0.78295	0.91136
chr1	5952006	5952007	0.99115	-0.128121	1	0.39727	.	0.83068	0.95881
chr1	6054795	6054796	0.99115	-0.102669	1	0.26598	.	0.34278	0.44545
chr1	6054807	6054808	0.99115	-0.101344	1	0.41306	.	0.21976	0.32111
chr1	6093948	6093949	0.54956	0.120209	1	0.0059701	.	0.97707	0.85686
chr1	6101096	6101097	0.99115	-0.136447	1	0.10914	.	0.44146	0.57791
chr1	6101105	6101106	0.99115	-0.138701	1	0.07673	.	0.33829	0.47699
chr1	6106454	6106455	0.99115	0.104445	1	0.10608	.	0.97941	0.87496
chr1	6107216	6107217	0.99115	0.108329	1	0.074428	.	0.94828	0.83996
chr1	6121294	6121295	0.83306	0.120728	1	0.02384	.	0.98016	0.85943
chr1	6127064	6127065	0.61273	0.153843	1	0.0083524	.	0.99171	0.83786
chr1	6130852	6130853	0.99115	0.101199	1	0.10309	.	0.96341	0.86222
chr1	6137723	6137724	0.99115	0.101155	1	0.065777	.	0.93887	0.83771
chr1	6143053	6143054	0.98281	0.105011	1	0.047719	.	0.93856	0.83355
chr1	6143069	6143070	0.60579	0.150433	1	0.0080141	.	0.8489	0.69847
chr1	6143145	6143146	0.99115	0.112669	1	0.25414	.	0.78705	0.67438
chr1	6145932	6145933	0.80752	0.116736	1	0.021354	.	0.91341	0.79668
chr1	6147313	6147314	0.99115	0.104177	1	0.086526	.	0.87912	0.77494
chr1	6150636	6150637	0.99115	0.131111	1	0.22084	.	0.35791	0.2268
chr1	6155419	6155420	0.96505	0.106511	1	0.041768	.	0.97822	0.87171
chr1	6158018	6158019	0.28574	0.129027	1	0.001034	.	0.9395	0.81047
chr1	6158058	6158059	0.88453	0.138914	1	0.029574	.	0.95854	0.81962
chr1	6158108	6158109	0.9266	0.135263	1	0.035223	.	0.7752	0.63994
chr1	6169583	6169584	0.99115	0.118344	1	0.16814	.	0.64776	0.52942
chr1	6170035	6170036	0.99115	-0.147591	1	0.094517	.	0.46037	0.60796
chr1	6170085	6170086	0.82641	0.122933	1	0.022985	.	0.85447	0.73153
chr1	6170116	6170117	0.99115	0.108076	1	0.089127	.	0.91941	0.81133
chr1	6171778	6171779	0.98281	0.111763	1	0.047719	.	0.82757	0.71581
chr1	6171787	6171788	0.82641	0.13238	1	0.022985	.	0.84109	0.70871
chr1	6184887	6184888	0.99115	0.128322	1	0.22616	.	0.7467	0.61838
chr1	6186427	6186428	0.99115	0.150161	1	0.23158	.	0.69835	0.54819
chr1	6187743	6187744	0.99115	0.207596	1	0.13619	.	0.40823	0.20063
chr1	6188107	6188108	0.99115	0.131896	1	0.16814	.	0.41129	0.27939
chr1	6188135	6188136	0.99115	0.11188	1	0.094517	.	0.75219	0.64031
chr1	6218321	6218322	0.9266	0.138307	1	0.035223	.	0.84123	0.70293
chr1	6221039	6221040	0.95665	0.107132	1	0.040382	.	0.85903	0.7519
chr1	6221997	6221998	0.58697	-0.184042	1	0.0073742	.	0.1391	0.32314
chr1	6237997	6237998	0.99115	0.120302	1	0.1399	.	0.84717	0.72687
chr1	6239446	6239447	0.99115	0.143577	1	0.23708	.	0.19808	0.054498
chr1	6266285	6266286	0.99115	0.114167	1	0.19558	.	0.17118	0.057013
chr1	6266763	6266764	0.99115	-0.121278	1	0.061773	.	0.20633	0.32761
chr1	6266958	6266959	0.99115	-0.145946	1	0.15555	.	0.63286	0.7788
chr1	6267522	6267523	0.87553	0.216683	1	0.028543	.	0.76026	0.54358
chr1	6267535	6267536	0.99115	0.135566	1	0.11874	.	0.88266	0.74709
chr1	6267664	6267665	0.99115	-0.137558	1	0.12549	.	0.53935	0.67691
chr1	6272089	6272090	0.99115	-0.102542	1	0.58048	.	0.83382	0.93636
chr1	6296629	6296630	0.80752	0.21906	1	0.021354	.	0.46774	0.24868
chr1	6302117	6302118	0.99115	-0.141335	1	0.92753	.	0.032578	0.17391
chr1	6304340	6304341	0.99115	0.125242	1	0.049314	.	0.14663	0.021384
chr1	6304437	6304438	0.99115	0.102832	1	0.15555	.	0.16718	0.064348
chr1	6305979	6305980	0.99115	0.124917	1	0.097308	.	0.15411	0.029191
chr1	6306519	6306520	0.99115	0.150572	1	0.059847	.	0.18755	0.036975
chr1	6330520	6330521	0.99115	0.109966	1	0.089127	.	0.91288	0.80292
chr1	6330668	6330669	0.99115	-0.120183	1	0.19079	.	0.57705	0.69723
chr1	6331862	6331863	0.99115	0.137526	1	0.081509	.	0.7503	0.61277
chr1	6381796	6381797	0.99115	0.107859	1	0.19558	.	0.93367	0.82581
chr1	6398732	6398733	0.57765	0.188699	1	0.0070717	.	0.85223	0.66353
chr1	6423495	6423496	0.99115	0.124651	1	0.15555	.	0.95317	0.82852
chr1	6445803	6445804	0.99115	0.153361	1	0.057972	.	0.82756	0.6742
chr1	6480512	6480513	0.99115	0.121951	1	0.42109	.	0.12195	0
chr1	6485316	6485317	0.88453	0.182492	1	0.029574	.	0.42684	0.24435
chr1	6485318	6485319	0.9751	0.169499	1	0.046168	.	0.19864	0.029142
chr1	6485325	6485326	0.99115	0.147328	1	0.20045	.	0.2971	0.14977
chr1	6485663	6485664	0.64944	0.129399	1	0.010243	.	0.86054	0.73114
chr1	6487611	6487612	0.99115	0.105992	1	0.19558	.	0.76381	0.65781
chr1	6487690	6487691	0.99115	0.112989	1	0.2782	.	0.62185	0.50886
chr1	6504092	6504093	0.81658	0.118665	1	0.022156	.	0.91662	0.79795
chr1	6514863	6514864	0.99115	0.104594	1	0.49739	.	0.30394	0.19934
chr1	6520833	6520834	0.99115	0.123527	1	0.23708	.	0.41257	0.28904
chr1	6521006	6521007	0.99115	-0.104774	1	0.22616	.	0.81108	0.91586
chr1	6521036	6521037	0.99115	0.107764	1	0.21561	.	0.69315	0.58538
chr1	6525550	6525551	0.99115	-0.110626	1	0.18147	.	0.16739	0.27802
chr1	6535576	6535577	0.74246	0.209856	1	0.015199	.	0.63788	0.42802
chr1	6555687	6555688	0.98281	0.13603	1	0.047719	.	0.90275	0.76672
chr1	6558503	6558504	0.43785	0.148433	1	0.0030834	.	0.90854	0.7601
chr1	6561227	6561228	0.99115	0.138088	1	0.14757	.	0.90882	0.77074
chr1	6566527	6566528	0.99115	-0.106919	1	0.7529	.	0.79927	0.90619
chr1	6639717	6639718	0.99115	-0.110174	1	0.10914	.	0.26005	0.37022
chr1	6639737	6639738	0.64175	-0.128494	1	0.0094452	.	0.18585	0.31435
chr1	6657175	6657176	0.99115	0.11094	1	0.15152	.	0.94605	0.83511
chr1	6674195	6674196	0.99115	-0.107874	1	0.19079	.	0.010104	0.11798
chr1	6675648	6675649	0.99115	0.118041	1	0.097308	.	0.17694	0.058895
chr1	6695032	6695033	0.61273	0.144044	1	0.0083524	.	0.89291	0.74886
chr1	6761197	6761198	0.99115	0.158973	1	0.083987	.	0.26397	0.105
chr1	7079818	7079819	0.99115	0.100502	1	0.21047	.	0.74147	0.64097
chr1	7081098	7081099	0.87553	0.105438	1	0.028543	.	0.96022	0.85478
chr1	7081134	7081135	0.99115	0.153563	1	0.054368	.	0.91252	0.75896
chr1	7081298	7081299	0.99115	0.120056	1	0.086526	.	0.87322	0.75316
chr1	7110203	7110204	0.90144	0.117476	1	0.031733	.	0.87772	0.76024
chr1	7111044	7111045	0.99115	-0.13171	1	0.10608	.	0.7522	0.88391
chr1	7143509	7143510	0.99115	0.130439	1	0.15967	.	0.76866	0.63822
chr1	7150178	7150179	0.29219	0.218761	1	0.0010865	.	0.91148	0.69272
chr1	7154760	7154761	0.99115	0.160468	1	0.074428	.	0.70374	0.54327
chr1	7154718	7154719	0.99115	0.135847	1	0.059847	.	0.7854	0.64955
chr1	7274635	7274636	0.15747	0.203383	1	0.00023983	.	0.94829	0.74491
chr1	7319187	7319188	0.99115	0.121211	1	0.065777	.	0.92492	0.80371
chr1	7390374	7390375	0.99115	-0.204951	1	0.054368	.	0.68679	0.89174
chr1	7390457	7390458	0.99115	0.111119	1	0.1399	.	0.92711	0.81599
chr1	7425968	7425969	0.99115	0.121169	1	0.76355	.	0.94814	0.82697
chr1	7556136	7556137	0.99115	0.126856	1	0.054368	.	0.85212	0.72527
chr1	7562097	7562098	0.99115	0.172382	1	0.11547	.	0.38192	0.20953
chr1	7590966	7590967	0.96553	0.103041	1	0.043193	.	0.94408	0.84104
chr1	7618128	7618129	0.81658	0.215704	1	0.022156	.	0.77124	0.55553
chr1	7618090	7618091	0.99115	0.136031	1	0.12549	.	0.70321	0.56718
chr1	7618195	7618196	0.32577	0.233441	1	0.0013879	.	0.8739	0.64046
chr1	7618190	7618191	0.61273	0.218205	1	0.0083524	.	0.79714	0.57893
chr1	7624259	7624260	0.95665	0.147763	1	0.040382	.	0.81465	0.66689
chr1	7648426	7648427	0.39269	0.130064	1	0.0023404	.	0.88691	0.75684
chr1	7669197	7669198	0.99115	0.115885	1	0.35942	.	0.17592	0.060033
chr1	7674697	7674698	0.99115	0.169174	1	0.22084	.	0.86205	0.69288
chr1	7691350	7691351	0.99115	-0.105598	1	0.58048	.	0.77138	0.87698
chr1	7691293	7691294	0.74246	0.212042	1	0.015199	.	0.88411	0.67207
chr1	7696076	7696077	0.99115	-0.121398	1	0.086526	.	0.75871	0.8801
chr1	7702460	7702461	0.9266	-0.181564	1	0.035223	.	0.60831	0.78988
chr1	7702335	7702336	0.79478	-0.126978	1	0.019096	.	0.78876	0.91574
chr1	7711078	7711079	0.80752	0.134991	1	0.020576	.	0.93572	0.80073
chr1	7746804	7746805	0.99115	0.10409	1	0.11874	.	0.98035	0.87626
chr1	7750321	7750322	0.99115	-0.102174	1	0.73175	.	0.83669	0.93886
chr1	7763454	7763455	0.99115	0.130271	1	0.097308	.	0.78935	0.65908
chr1	7764882	7764883	0.87553	-0.167865	1	0.028543	.	9.76E-08	0.16786
chr1	7765418	7765419	0.99115	0.114988	1	0.32392	.	0.17681	0.06182
chr1	7765517	7765518	0.99115	-0.101386	1	0.58048	.	1.71E-07	0.10139
chr1	7765525	7765526	0.99115	0.121951	1	0.96094	.	0.12195	1.30E-07
chr1	7817652	7817653	0.99115	-0.110889	1	0.11227	.	0.82172	0.93261
chr1	7844631	7844632	0.99115	0.100943	1	0.11547	.	0.18297	0.082025
chr1	7844636	7844637	0.59595	0.219125	1	0.0076882	.	0.35076	0.13164
chr1	7844654	7844655	0.87553	0.198356	1	0.028543	.	0.49378	0.29542
chr1	7844663	7844664	0.99115	0.165127	1	0.09179	.	0.62342	0.45829
chr1	7923990	7923991	0.99115	-0.111408	1	0.29079	.	0.79729	0.90869
chr1	7945556	7945557	0.99115	-0.177125	1	0.065777	.	0.34074	0.51786
chr1	7945554	7945555	0.90824	0.201469	1	0.032861	.	0.6822	0.48073
chr1	7964820	7964821	0.99115	0.122839	1	0.072183	.	0.94034	0.8175
chr1	8125999	8126000	0.99115	0.105056	1	0.049314	.	0.9722	0.86714
chr1	8277530	8277531	0.99115	-0.155082	1	0.72125	.	0.018831	0.17391
chr1	8292614	8292615	0.99115	0.179198	1	0.065777	.	0.69788	0.51868
chr1	8292652	8292653	0.99115	0.13307	1	0.065777	.	0.8591	0.72603
chr1	8343574	8343575	0.73475	-0.101863	1	0.014623	.	0.10873	0.21059
chr1	8375719	8375720	0.99115	-0.17356	1	0.074428	.	0.48668	0.66024
chr1	8378059	8378060	0.77794	0.177979	1	0.01771	.	0.21652	0.03854
chr1	8384512	8384513	0.99115	0.129252	1	0.074428	.	0.89595	0.7667
chr1	8384742	8384743	0.75153	0.113163	1	0.015795	.	0.93176	0.8186
chr1	8385822	8385823	0.99115	-0.101461	1	0.53352	.	0.84495	0.94641
chr1	8389538	8389539	0.9266	0.118762	1	0.035223	.	0.9127	0.79394
chr1	8389946	8389947	0.99115	-0.101216	1	0.23708	.	0.3921	0.49332
chr1	8390886	8390887	0.99115	0.10932	1	0.11547	.	0.71837	0.60905
chr1	8399517	8399518	0.99115	0.158426	1	0.057972	.	0.95556	0.79713
chr1	8410182	8410183	0.48146	0.135894	1	0.0040359	.	0.81912	0.68323
chr1	8483799	8483800	0.99115	0.106116	1	0.21561	.	0.13982	0.033705
chr1	8561852	8561853	0.40071	0.246354	1	0.0024516	.	0.54069	0.29434
chr1	8561856	8561857	0.33965	0.295619	1	0.001604	.	0.51382	0.2182
chr1	8721598	8721599	0.99115	0.108623	1	0.086526	.	0.70155	0.59293
chr1	8763306	8763307	0.99115	0.115355	1	0.61939	.	0.11536	1.74E-07
chr1	8937447	8937448	0.64175	-0.163277	1	0.0094452	.	0.1045	0.26778
chr1	8955636	8955637	0.99115	0.119268	1	0.11547	.	0.88752	0.76825
chr1	8959099	8959100	0.99115	0.108306	1	0.10608	.	0.74327	0.63497
chr1	8959767	8959768	0.99115	-0.121052	1	0.1399	.	0.78059	0.90164
chr1	8968708	8968709	0.99115	-0.118651	1	0.18609	.	0.42673	0.54538
chr1	9049986	9049987	0.96553	0.168247	1	0.04466	.	0.78455	0.6163
chr1	9064671	9064672	0.99115	-0.14643	1	0.34494	.	0.21135	0.35778
chr1	9066131	9066132	0.99115	-0.115427	1	0.33784	.	0.84699	0.96242
chr1	9068132	9068133	0.95665	0.158161	1	0.040382	.	0.93776	0.7796
chr1	9131832	9131833	0.99115	0.112264	1	0.39727	.	0.93195	0.81968
chr1	9188441	9188442	0.88453	0.161897	1	0.029574	.	0.2996	0.1377
chr1	9206474	9206475	0.99115	-0.123037	1	0.15555	.	0.69032	0.81335
chr1	9242195	9242196	0.99115	0.126018	1	0.094517	.	0.1477	0.021685
chr1	9269351	9269352	0.76108	0.155306	1	0.016412	.	0.746	0.5907
chr1	9275946	9275947	0.93273	0.110985	1	0.036457	.	0.96537	0.85438
chr1	9293229	9293230	0.99115	0.116462	1	0.16814	.	0.5899	0.47344
chr1	9305392	9305393	0.99115	0.105548	1	0.1725	.	0.7131	0.60755
chr1	9305497	9305498	0.89207	0.154479	1	0.030637	.	0.77686	0.62238
chr1	9325260	9325261	0.78579	0.128585	1	0.018391	.	0.88784	0.75925
chr1	9352760	9352761	0.99115	0.113648	1	0.62929	.	0.14634	0.032694
chr1	9378298	9378299	0.99115	0.112186	1	0.67978	.	0.26958	0.15739
chr1	9384312	9384313	0.99115	0.112611	1	0.07673	.	0.75565	0.64304
chr1	9389369	9389370	0.69743	-0.22285	1	0.012505	.	0.15144	0.37429
chr1	9391711	9391712	0.99115	0.105634	1	0.25414	.	0.88761	0.78197
chr1	9391755	9391756	0.99115	0.12831	1	0.086526	.	0.86385	0.73554
chr1	9414287	9414288	0.37959	0.189697	1	0.0021318	.	0.86349	0.67379
chr1	9422149	9422150	0.99115	0.136893	1	0.15152	.	0.56078	0.42389
chr1	9437920	9437921	0.99115	-0.10279	1	0.10608	.	0.89721	1
chr1	9443180	9443181	0.86824	0.104846	1	0.027543	.	0.90195	0.79711
chr1	9443115	9443116	0.52527	0.262097	1	0.0052482	.	0.71932	0.45722
chr1	9464217	9464218	0.96553	0.110278	1	0.04466	.	0.90781	0.79753
chr1	9464241	9464242	0.99115	0.125264	1	0.069993	.	0.84822	0.72296
chr1	9501700	9501701	0.9266	0.133145	1	0.035223	.	0.76247	0.62932
chr1	9527432	9527433	0.99115	0.143707	1	0.24267	.	0.76906	0.62535
chr1	9532757	9532758	0.94824	0.205377	1	0.039036	.	0.6613	0.45593
chr1	9555755	9555756	0.99115	0.115493	1	0.43742	.	0.29336	0.17787
chr1	9654089	9654090	0.99115	-0.110328	1	0.59979	.	0.70968	0.82001
chr1	9670768	9670769	0.99115	0.105335	1	0.15152	.	0.98446	0.87913
chr1	9685682	9685683	0.76108	0.153263	1	0.016412	.	0.92768	0.77442
chr1	9725523	9725524	0.99115	0.104886	1	0.12898	.	0.95847	0.85359
chr1	9748072	9748073	0.99115	0.111974	1	0.25414	.	0.35049	0.23851
chr1	9777869	9777870	0.99115	0.117024	1	0.061773	.	0.15242	0.035391
chr1	9783243	9783244	0.99115	0.100246	1	0.12898	.	0.97956	0.87932
chr1	9887901	9887902	0.99115	0.113674	1	0.12898	.	0.73932	0.62565
chr1	9903072	9903073	0.34993	0.18729	1	0.0017648	.	0.93943	0.75214
chr1	9903295	9903296	0.90144	0.124619	1	0.031733	.	0.96341	0.83879
chr1	9935281	9935282	0.99115	0.156824	1	0.21047	.	0.32882	0.172
chr1	9935530	9935531	0.53599	0.127134	1	0.0054796	.	0.94268	0.81555
chr1	10057223	10057224	0.99115	0.134041	1	0.33784	.	0.13404	1.30E-07
chr1	10091362	10091363	0.68799	0.108625	1	0.01202	.	0.94528	0.83665
chr1	10212179	10212180	0.99115	-0.121604	1	0.072183	.	0.81376	0.93536
chr1	10270831	10270832	0.99115	-0.127478	1	0.62929	.	1.22E-07	0.12748
chr1	10551861	10551862	0.99115	0.107099	1	0.22616	.	0.9486	0.8415
chr1	10551927	10551928	0.99115	0.128269	1	0.19558	.	0.9551	0.82684
chr1	10690865	10690866	0.5604	0.226027	1	0.0064999	.	0.73668	0.51065
chr1	10690873	10690874	0.61273	0.23821	1	0.0083524	.	0.92639	0.68818
chr1	10690924	10690925	0.61273	0.210229	1	0.0083524	.	0.86424	0.65401
chr1	10690970	10690971	0.96553	0.159496	1	0.043193	.	0.87895	0.71945
chr1	10690977	10690978	0.62345	0.147458	1	0.0087034	.	0.85237	0.70491
chr1	10690992	10690993	0.26927	0.205434	1	0.00084664	.	0.87082	0.66539
chr1	10691012	10691013	0.99115	0.14089	1	0.069993	.	0.76973	0.62884
chr1	10695963	10695964	0.79478	0.125719	1	0.019096	.	0.75657	0.63085
chr1	10698386	10698387	0.98281	-0.176909	1	0.047719	.	0.45057	0.62748
chr1	10698399	10698400	0.73475	-0.187805	1	0.014623	.	0.22224	0.41004
chr1	10699100	10699101	0.99115	0.172086	1	0.07673	.	0.27014	0.09805
chr1	10699112	10699113	0.99115	0.141074	1	0.23158	.	0.31672	0.17565
chr1	10699121	10699122	0.99115	0.154195	1	0.11874	.	0.3104	0.15621
chr1	10699144	10699145	0.99115	0.173938	1	0.1725	.	0.28833	0.11439
chr1	10699150	10699151	0.99115	0.107012	1	0.19079	.	0.25467	0.14766
chr1	10699156	10699157	0.81658	0.225855	1	0.022156	.	0.335	0.10915
chr1	10699159	10699160	0.8614	0.206318	1	0.026574	.	0.40691	0.2006
chr1	10699171	10699172	0.99115	0.187748	1	0.063749	.	0.35881	0.17106
chr1	10699174	10699175	0.99115	0.109822	1	0.38185	.	0.38124	0.27141
chr1	10699186	10699187	0.99115	0.163681	1	0.2782	.	0.33849	0.17481
chr1	10699223	10699224	0.99115	0.110039	1	0.31711	.	0.4534	0.34336
chr1	10699405	10699406	0.99115	0.114126	1	0.19558	.	0.53422	0.4201
chr1	10699426	10699427	0.99115	0.110629	1	0.086526	.	0.73772	0.62709
chr1	10701472	10701473	0.9266	0.116813	1	0.035223	.	0.94832	0.83151
chr1	10702819	10702820	0.99115	0.109948	1	0.29723	.	0.98274	0.87279
chr1	10710925	10710926	0.28331	0.240051	1	0.00098386	.	0.95039	0.71034
chr1	10711043	10711044	0.99115	0.108196	1	0.072183	.	0.92301	0.81481
chr1	10712464	10712465	0.5097	0.136629	1	0.0048117	.	0.93489	0.79826
chr1	10720041	10720042	0.61273	0.123956	1	0.0083524	.	0.90765	0.7837
chr1	10720268	10720269	0.99115	0.104849	1	0.097308	.	0.95249	0.84764
chr1	10726110	10726111	0.61273	0.155478	1	0.0083524	.	0.85659	0.70111
chr1	10726538	10726539	0.98281	0.138078	1	0.047719	.	0.95112	0.81304
chr1	10747106	10747107	0.41725	0.16103	1	0.0026885	.	0.97626	0.81523
chr1	10748117	10748118	0.60579	0.170077	1	0.0080141	.	0.77969	0.60961
chr1	10748252	10748253	0.99115	-0.110813	1	0.11874	.	0.86572	0.97654
chr1	10754585	10754586	0.99115	0.137392	1	0.79575	.	0.14634	0.0089495
chr1	10755456	10755457	0.96505	-0.152238	1	0.041768	.	0.14898	0.30122
chr1	10766834	10766835	0.53599	0.219863	1	0.0054796	.	0.78119	0.56132
chr1	10769483	10769484	0.338	0.211167	1	0.0015287	.	0.8477	0.63653
chr1	10769869	10769870	0.94161	0.101257	1	0.037727	.	0.97912	0.87786
chr1	10772726	10772727	0.99115	0.137933	1	0.16386	.	0.86563	0.7277
chr1	10773559	10773560	0.76888	0.271568	1	0.01705	.	0.80424	0.53268
chr1	10777794	10777795	0.5097	0.242938	1	0.0048117	.	0.73763	0.49469
chr1	10777805	10777806	0.99115	0.152359	1	0.10914	.	0.74495	0.59259
chr1	10777840	10777841	0.94161	0.194324	1	0.037727	.	0.63777	0.44345
chr1	10777862	10777863	0.99115	0.188882	1	0.09179	.	0.64305	0.45417
chr1	10777872	10777873	0.96553	0.129323	1	0.043193	.	0.78161	0.65228
chr1	10788004	10788005	0.99115	0.10133	1	0.094517	.	0.96478	0.86345
chr1	10788006	10788007	0.77794	0.111784	1	0.01771	.	0.97413	0.86235
chr1	10788051	10788052	0.99115	0.125813	1	0.10309	.	0.88532	0.7595
chr1	10798399	10798400	0.99115	-0.111797	1	0.12549	.	0.73372	0.84552
chr1	10810141	10810142	0.99115	-0.10562	1	0.22616	.	0.85363	0.95925
chr1	10848827	10848828	0.99115	0.117705	1	0.80657	.	0.3637	0.246
chr1	10864600	10864601	0.99115	0.168867	1	0.063749	.	0.52075	0.35189
chr1	10874031	10874032	0.99115	0.165383	1	0.056146	.	0.77049	0.60511
chr1	10874080	10874081	0.80752	-0.157137	1	0.021354	.	0.22932	0.38646
chr1	10874097	10874098	0.99115	-0.138452	1	0.25414	.	0.64573	0.78418
chr1	10880391	10880392	0.99115	-0.113145	1	0.081509	.	0.74198	0.85512
chr1	10888982	10888983	0.99115	0.114392	1	0.057972	.	0.92896	0.81456
chr1	10889535	10889536	0.80752	0.172501	1	0.021354	.	0.8868	0.7143
chr1	10895550	10895551	0.99115	0.11897	1	0.31038	.	0.29084	0.17187
chr1	10958639	10958640	0.99115	0.116041	1	0.76355	.	0.2445	0.12846
chr1	10960407	10960408	0.99115	0.101919	1	0.16386	.	0.92329	0.82137
chr1	10961302	10961303	0.90824	0.131928	1	0.032861	.	0.82859	0.69667
chr1	10977186	10977187	0.99115	-0.110143	1	0.18609	.	0.7339	0.84405
chr1	10997563	10997564	0.89207	0.111122	1	0.030637	.	0.86448	0.75336
chr1	11003558	11003559	0.96553	0.106522	1	0.04466	.	0.98282	0.8763
chr1	11005830	11005831	0.99115	0.125041	1	0.19079	.	0.90389	0.77885
chr1	11008360	11008361	0.45453	0.145944	1	0.0033753	.	0.96077	0.81483
chr1	11018763	11018764	0.99115	0.100668	1	0.60956	.	0.90998	0.80931
chr1	11071168	11071169	0.23088	0.200535	1	0.00062384	.	0.82324	0.6227
chr1	11105416	11105417	0.99115	0.115639	1	0.09179	.	0.90154	0.7859
chr1	11109847	11109848	0.96553	0.151509	1	0.043193	.	0.92028	0.76877
chr1	11119176	11119177	0.99115	0.11457	1	0.19079	.	0.64878	0.53421
chr1	11422939	11422940	0.65819	0.1489	1	0.010664	.	0.93206	0.78316
chr1	11422910	11422911	0.99115	0.118336	1	0.049314	.	0.82097	0.70264
chr1	11435341	11435342	0.99115	0.115579	1	0.69006	.	0.98649	0.87091
chr1	11457592	11457593	0.99115	0.104095	1	0.29723	.	0.59766	0.49356
chr1	11495515	11495516	0.99115	0.123971	1	0.18609	.	0.49557	0.3716
chr1	11527093	11527094	0.63303	0.11457	1	0.0090675	.	0.94861	0.83404
chr1	11538633	11538634	0.99115	0.101806	1	0.28445	.	0.21448	0.11268
chr1	11544549	11544550	0.82641	0.158673	1	0.022985	.	0.72663	0.56796
chr1	11544652	11544653	0.99115	0.15928	1	0.074428	.	0.64463	0.48535
chr1	11561556	11561557	0.99115	0.115807	1	0.39727	.	0.4245	0.30869
chr1	11561567	11561568	0.99115	0.105501	1	0.78497	.	0.30952	0.20402
chr1	11561607	11561608	0.99115	0.147825	1	0.47116	.	0.39898	0.25115
chr1	11580787	11580788	0.99115	0.105195	1	0.17694	.	0.95136	0.84617
chr1	11594592	11594593	0.7255	0.118034	1	0.014065	.	0.93426	0.81623
chr1	11629751	11629752	0.70509	0.148604	1	0.013007	.	0.82327	0.67466
chr1	11710312	11710313	0.99115	0.111505	1	0.13619	.	0.51575	0.40425
chr1	11710859	11710860	0.99115	0.110745	1	0.26598	.	0.2525	0.14175
chr1	11714344	11714345	0.9266	0.135773	1	0.035223	.	0.18957	0.053794
chr1	11740453	11740454	0.99115	-0.111644	1	0.16814	.	0.41488	0.52652
chr1	11752613	11752614	0.74246	-0.125302	1	0.015199	.	0.18683	0.31213
chr1	11768239	11768240	0.99115	0.13266	1	0.23708	.	0.78878	0.65612
chr1	11770835	11770836	0.96553	0.106211	1	0.043193	.	0.87263	0.76642
chr1	11773619	11773620	0.99115	-0.120155	1	0.30376	.	0.7098	0.82995
chr1	11807272	11807273	0.96553	0.148375	1	0.04466	.	1	0.85162
chr1	11808390	11808391	0.99115	0.109027	1	0.10017	.	0.91172	0.80269
chr1	11809566	11809567	0.99115	0.123765	1	0.13619	.	0.93488	0.81111
chr1	11812290	11812291	0.99115	0.169497	1	0.061773	.	0.88216	0.71267
chr1	11844329	11844330	0.99115	-0.100522	1	0.33784	.	0.34032	0.44084
chr1	11897767	11897768	0.99115	0.103691	1	0.13255	.	0.922	0.81831
chr1	11918419	11918420	0.76888	0.188448	1	0.01705	.	0.92116	0.73271
chr1	11918860	11918861	0.99115	0.135525	1	0.37428	.	0.3778	0.24227
chr1	11918864	11918865	0.99115	0.121379	1	0.12898	.	0.43271	0.31133
chr1	11943654	11943655	0.98281	0.13604	1	0.047719	.	0.90976	0.77372
chr1	11948180	11948181	0.9266	0.101601	1	0.035223	.	0.91195	0.81035
chr1	11948203	11948204	0.21945	0.168711	1	0.00050706	.	0.97561	0.8069
chr1	11950478	11950479	0.9183	0.172879	1	0.034025	.	0.93846	0.76558
chr1	11958303	11958304	0.64944	0.228976	1	0.010243	.	0.48245	0.25348
chr1	11958312	11958313	0.96553	0.17248	1	0.043193	.	0.36896	0.19648
chr1	11958349	11958350	0.99115	-0.172307	1	0.083987	.	0.27714	0.44945
chr1	11958383	11958384	0.99115	-0.111911	1	0.061773	.	0.27319	0.3851
chr1	11958753	11958754	0.99115	-0.159972	1	0.23708	.	0.36311	0.52309
chr1	11958779	11958780	0.99115	0.150583	1	0.067858	.	0.41106	0.26047
chr1	11958882	11958883	0.79478	0.153556	1	0.019096	.	0.79361	0.64006
chr1	11958889	11958890	0.64175	0.24458	1	0.0098368	.	0.68175	0.43717
chr1	11969295	11969296	0.99115	-0.112841	1	0.79575	.	0.017594	0.13043
chr1	11970751	11970752	0.99115	0.100728	1	0.065777	.	0.8954	0.79467
chr1	11979147	11979148	0.59595	0.103688	1	0.0076882	.	0.93084	0.82715
chr1	12000087	12000088	0.99115	-0.222501	1	0.28445	.	0.75526	0.97776
chr1	12003509	12003510	0.99115	-0.125256	1	0.60956	.	0.76856	0.89381
chr1	12040676	12040677	0.99115	0.130921	1	0.16386	.	0.17272	0.041803
chr1	12068541	12068542	0.99115	-0.146341	1	0.33083	.	0.85366	1
chr1	12068545	12068546	0.99115	0.138534	1	0.15555	.	0.41867	0.28014
chr1	12068582	12068583	0.99115	-0.148078	1	0.86116	.	0.82927	0.97735
chr1	12078764	12078765	0.99115	0.110817	1	0.22616	.	0.97599	0.86517
chr1	12113528	12113529	0.68799	0.108039	1	0.01202	.	0.88042	0.77238
chr1	12139205	12139206	0.99115	0.106	1	0.12208	.	0.75257	0.64657
chr1	12186257	12186258	0.99115	-0.103679	1	0.12208	.	0.33294	0.43662
chr1	12201590	12201591	0.99115	-0.150056	1	0.050953	.	0.72769	0.87775
chr1	12203678	12203679	0.99115	0.106173	1	0.1399	.	0.14646	0.040287
chr1	12232261	12232262	0.99115	-0.120234	1	0.1725	.	0.40332	0.52356
chr1	12242444	12242445	0.39269	0.325139	1	0.0023404	.	0.81035	0.48521
chr1	12242450	12242451	0.59595	0.200713	1	0.0076882	.	0.89569	0.69498
chr1	12242508	12242509	0.99115	0.141503	1	0.07673	.	0.70727	0.56577
chr1	12245265	12245266	0.99115	-0.101369	1	0.20542	.	0.38807	0.48944
chr1	12245306	12245307	0.99115	-0.125842	1	0.23158	.	0.45457	0.58041
chr1	12565329	12565330	0.99115	0.126018	1	0.056146	.	0.9605	0.83448
chr1	12567890	12567891	0.99115	0.106586	1	0.35213	.	0.97792	0.87134
chr1	12600279	12600280	0.96553	-0.160431	1	0.043193	.	0.52364	0.68407
chr1	12600375	12600376	0.99115	-0.107145	1	0.25414	.	0.5431	0.65024
chr1	12600464	12600465	0.90144	-0.110222	1	0.031733	.	0.26775	0.37797
chr1	12600495	12600496	0.99115	-0.133798	1	0.37428	.	0.67965	0.81345
chr1	12600500	12600501	0.99115	-0.143362	1	0.23158	.	0.62916	0.77252
chr1	12612829	12612830	0.99115	-0.105639	1	0.072183	.	0.86436	0.97
chr1	12630325	12630326	0.36349	0.120938	1	0.0019403	.	0.93365	0.81272
chr1	12630359	12630360	0.99115	0.113188	1	0.07673	.	0.98072	0.86753
chr1	12630399	12630400	0.99115	-0.115045	1	0.12208	.	0.81529	0.93034
chr1	12656210	12656211	0.99115	0.131898	1	0.29723	.	0.39658	0.26468
chr1	13836685	13836686	0.99115	-0.105335	1	0.20542	.	0.57357	0.6789
chr1	13867597	13867598	0.96505	0.181554	1	0.041768	.	0.78973	0.60817
chr1	13881438	13881439	0.99115	0.116367	1	0.097308	.	0.97962	0.86326
chr1	13883834	13883835	0.99115	0.103538	1	0.31711	.	0.90707	0.80353
chr1	13894018	13894019	0.99115	0.145571	1	0.050953	.	0.87274	0.72717
chr1	13909647	13909648	0.99115	-0.10273	1	0.12208	.	0.30183	0.40456
chr1	13976634	13976635	0.99115	-0.100093	1	0.19079	.	0.86208	0.96217
chr1	14020787	14020788	0.99115	0.11744	1	0.47116	.	0.94053	0.82309
chr1	14026604	14026605	0.99115	0.128374	1	0.11547	.	0.15108	0.022709
chr1	14026834	14026835	0.99115	-0.177661	1	0.054368	.	0.032885	0.21055
chr1	14027090	14027091	0.99115	-0.131871	1	0.53352	.	9.76E-08	0.13187
chr1	14076235	14076236	0.99115	0.102752	1	0.83923	.	0.12195	0.019199
chr1	14142965	14142966	0.99115	0.167785	1	0.083987	.	0.92938	0.7616
chr1	14286917	14286918	0.99115	0.122661	1	0.29079	.	0.23174	0.10908
chr1	14340668	14340669	0.99115	0.119649	1	0.31711	.	0.8387	0.71905
chr1	14624651	14624652	0.75153	0.171133	1	0.015795	.	0.80646	0.63532
chr1	14695522	14695523	0.99115	0.133501	1	0.056146	.	0.92928	0.79578
chr1	14747194	14747195	0.99115	0.10352	1	0.10309	.	0.9656	0.86208
chr1	15002523	15002524	0.99115	0.128994	1	0.10309	.	0.95588	0.82688
chr1	15060051	15060052	0.96553	0.134086	1	0.043193	.	0.79027	0.65619
chr1	15060625	15060626	0.99115	-0.127056	1	0.18147	.	0.68598	0.81304
chr1	15060655	15060656	0.94824	0.159329	1	0.039036	.	0.89604	0.73672
chr1	15105934	15105935	0.7255	0.236752	1	0.014065	.	0.61377	0.37702
chr1	15105897	15105898	0.99115	0.101357	1	0.42921	.	0.35237	0.25102
chr1	15189829	15189830	0.90824	0.125672	1	0.032861	.	0.96049	0.83482
chr1	15230008	15230009	0.99115	0.105077	1	0.19079	.	0.75044	0.64536
chr1	15230079	15230080	0.65819	0.169021	1	0.010664	.	0.88201	0.71299
chr1	15237978	15237979	0.77794	0.130436	1	0.01771	.	0.92333	0.79289
chr1	15258455	15258456	0.94824	-0.1065	1	0.039036	.	0.87149	0.97799
chr1	15298335	15298336	0.99115	0.107959	1	0.35213	.	0.69551	0.58755
chr1	15348068	15348069	0.99115	0.145067	1	0.063749	.	0.39943	0.25436
chr1	15353765	15353766	0.99115	-0.125198	1	0.2782	.	0.42556	0.55076
chr1	15382692	15382693	0.99115	0.117544	1	0.074428	.	0.969	0.85146
chr1	15406110	15406111	0.99115	-0.107317	1	0.38185	.	0.82022	0.92754
chr1	15420701	15420702	0.99115	-0.102523	1	0.34494	.	0.85702	0.95955
chr1	15421373	15421374	0.99115	-0.109466	1	0.10914	.	0.87371	0.98317
chr1	15439151	15439152	0.99115	0.172658	1	0.11227	.	0.63175	0.45909
chr1	15481390	15481391	0.99115	0.139426	1	0.4626	.	0.16529	0.025865
chr1	15502981	15502982	0.8614	0.130365	1	0.026574	.	0.95058	0.82022
chr1	15505016	15505017	0.99115	0.121864	1	0.074428	.	0.96534	0.84348
chr1	15541235	15541236	0.99115	0.101466	1	0.12549	.	0.95611	0.85465
chr1	15574216	15574217	0.99115	0.141343	1	0.12898	.	0.37912	0.23777
chr1	15672530	15672531	0.99115	-0.110641	1	0.41306	.	0.061229	0.17187
chr1	15672896	15672897	0.99115	0.105712	1	0.24267	.	0.84517	0.73946
chr1	15698970	15698971	0.8614	-0.21427	1	0.026574	.	0.36413	0.5784
chr1	15721733	15721734	0.37959	0.21167	1	0.0021318	.	0.91711	0.70545
chr1	15738257	15738258	0.44495	-0.11961	1	0.0032264	.	0.014238	0.13385
chr1	15772153	15772154	0.28004	-0.177367	1	0.00093598	.	0.19163	0.369
chr1	15773367	15773368	0.99115	0.155297	1	0.057972	.	0.93848	0.78319
chr1	15789861	15789862	0.99115	0.130575	1	0.6493	.	0.96478	0.83421
chr1	15789883	15789884	0.99115	0.220862	1	0.057972	.	0.84413	0.62327
chr1	15833497	15833498	0.78579	0.105941	1	0.018391	.	0.96307	0.85713
chr1	15833597	15833598	0.6666	0.142632	1	0.0111	.	0.93683	0.7942
chr1	15875913	15875914	0.99115	-0.147007	1	0.067858	.	0.3794	0.5264
chr1	15909829	15909830	0.99115	0.169812	1	0.24267	.	0.96033	0.79051
chr1	16059282	16059283	0.99115	0.104568	1	0.37428	.	0.85257	0.74801
chr1	16062987	16062988	0.86824	0.104204	1	0.027543	.	0.94687	0.84267
chr1	16087677	16087678	0.99115	0.159895	1	0.094517	.	0.8297	0.6698
chr1	16092492	16092493	0.99115	0.1009	1	0.31038	.	0.70582	0.60492
chr1	16100042	16100043	0.99115	0.116836	1	0.53352	.	0.36193	0.2451
chr1	16134104	16134105	0.17079	0.18411	1	0.00029813	.	0.96192	0.77781
chr1	16157432	16157433	0.99115	0.13156	1	0.15967	.	0.81187	0.68031
chr1	16164071	16164072	0.99115	-0.117571	1	0.059847	.	0.058889	0.17646
chr1	16164078	16164079	0.99115	-0.110823	1	0.11547	.	0.12012	0.23094
chr1	16164084	16164085	0.99115	-0.128112	1	0.052637	.	0.10227	0.23038
chr1	16266160	16266161	0.99115	0.171208	1	0.072183	.	0.88563	0.71442
chr1	16266073	16266074	0.99115	0.141818	1	0.12549	.	0.62316	0.48134
chr1	16270624	16270625	0.34993	0.184645	1	0.0017648	.	0.93652	0.75187
chr1	16270651	16270652	0.50204	0.175586	1	0.004606	.	0.9348	0.75921
chr1	16336320	16336321	0.18298	0.192097	1	0.00035031	.	0.94068	0.74858
chr1	16340168	16340169	0.99115	0.121113	1	0.23708	.	0.56024	0.43912
chr1	16344278	16344279	0.99115	0.107314	1	0.12208	.	0.7518	0.64449
chr1	16344288	16344289	0.76888	0.195701	1	0.01705	.	0.8366	0.6409
chr1	16345292	16345293	0.57765	0.199243	1	0.0070717	.	0.94927	0.75002
chr1	16366127	16366128	0.99115	0.118733	1	0.12208	.	0.70416	0.58542
chr1	16394604	16394605	0.46935	0.117815	1	0.0036922	.	0.91811	0.80029
chr1	16399470	16399471	0.8614	0.23113	1	0.026574	.	0.57048	0.33935
chr1	16439633	16439634	0.62345	0.109111	1	0.0087034	.	0.8839	0.77479
chr1	16450579	16450580	0.99115	-0.11164	1	0.18147	.	0.63657	0.74821
chr1	16459819	16459820	0.99115	0.105834	1	0.23158	.	0.88423	0.77839
chr1	16478890	16478891	0.22456	0.264354	1	0.00056264	.	1	0.73565
chr1	16501440	16501441	0.99115	0.141135	1	0.07909	.	0.40066	0.25953
chr1	16508606	16508607	0.5604	0.146858	1	0.0064999	.	0.80143	0.65457
chr1	16544687	16544688	0.99115	0.121299	1	0.18609	.	0.55993	0.43863
chr1	16544787	16544788	0.17815	0.287526	1	0.00033203	.	0.89854	0.61101
chr1	16553440	16553441	0.99115	-0.133708	1	0.10608	.	0.46031	0.59401
chr1	16553452	16553453	0.8614	-0.130501	1	0.026574	.	0.069359	0.19986
chr1	16553732	16553733	0.98281	-0.107302	1	0.047719	.	0.11513	0.22243
chr1	16553788	16553789	0.99115	0.10152	1	0.050953	.	0.17593	0.074414
chr1	16554063	16554064	0.99115	0.112677	1	0.4626	.	0.32025	0.20758
chr1	16554167	16554168	0.99115	0.122965	1	0.39727	.	0.17196	0.048992
chr1	16569420	16569421	0.99115	0.110456	1	0.052637	.	0.8422	0.73174
chr1	16719944	16719945	0.65819	0.146185	1	0.010664	.	0.92925	0.78307
chr1	16735814	16735815	0.99115	0.105093	1	0.41306	.	0.70628	0.60119
chr1	16810676	16810677	0.64175	0.100267	1	0.0098368	.	1	0.89973
chr1	16833402	16833403	0.99115	0.100697	1	0.10017	.	0.87269	0.772
chr1	16858152	16858153	0.98281	0.144493	1	0.047719	.	0.67385	0.52936
chr1	16861234	16861235	0.99115	0.11646	1	0.050953	.	0.46037	0.34391
chr1	16861255	16861256	0.34993	0.168258	1	0.0017648	.	0.36261	0.19435
chr1	16861603	16861604	0.99115	-0.10765	1	0.069993	.	0.097587	0.20524
chr1	16861619	16861620	0.99115	-0.125713	1	0.069993	.	0.10998	0.23569
chr1	16861627	16861628	0.93273	-0.15322	1	0.036457	.	0.077757	0.23098
chr1	16861661	16861662	0.99115	-0.156626	1	0.057972	.	0.079684	0.23631
chr1	16861717	16861718	0.99115	0.133042	1	0.089127	.	0.36658	0.23353
chr1	16862101	16862102	0.99115	0.103594	1	0.19558	.	0.57488	0.47128
chr1	16887274	16887275	0.17398	0.209448	1	0.00031466	.	0.89336	0.68391
chr1	16890236	16890237	0.99115	0.103901	1	0.1437	.	0.9181	0.8142
chr1	16935192	16935193	0.37959	0.114722	1	0.0021318	.	0.97064	0.85592
chr1	16935305	16935306	0.99115	-0.101438	1	0.14757	.	0.89856	1
chr1	16944063	16944064	0.80752	0.136332	1	0.020576	.	0.85291	0.71658
chr1	16944121	16944122	0.99115	-0.134492	1	0.33083	.	0.79117	0.92566
chr1	16946334	16946335	0.80752	0.147352	1	0.020576	.	0.84473	0.69738
chr1	16946538	16946539	0.96553	0.103536	1	0.04466	.	1	0.89646
chr1	16950359	16950360	0.99115	0.123604	1	0.19558	.	0.90118	0.77757
chr1	16950818	16950819	0.64175	0.167756	1	0.0098368	.	0.92756	0.75981
chr1	16951173	16951174	0.85131	0.12785	1	0.025634	.	0.96381	0.83596
chr1	16951993	16951994	0.409	0.120883	1	0.0025676	.	0.98914	0.86826
chr1	16952508	16952509	0.37163	0.170956	1	0.002034	.	0.88858	0.71763
chr1	16954915	16954916	0.9751	0.154582	1	0.046168	.	0.86117	0.70659
chr1	16954977	16954978	0.99115	-0.100762	1	0.69006	.	0.83054	0.9313
chr1	16957201	16957202	0.99115	0.101965	1	0.79575	.	0.97892	0.87695
chr1	16972076	16972077	0.80272	0.19272	1	0.019824	.	0.8853	0.69258
chr1	16973387	16973388	0.99115	0.124168	1	0.13255	.	0.54634	0.42217
chr1	17018649	17018650	0.99115	0.154042	1	0.07673	.	0.5916	0.43755
chr1	17018683	17018684	0.99115	-0.120049	1	0.1437	.	0.1946	0.31465
chr1	17019806	17019807	0.71484	-0.133796	1	0.013527	.	0.081306	0.2151
chr1	17019883	17019884	0.8424	-0.107347	1	0.024723	.	0.094392	0.20174
chr1	17019947	17019948	0.99115	0.112654	1	0.26002	.	0.21858	0.10593
chr1	17020057	17020058	0.99115	0.106773	1	0.24267	.	0.19123	0.084453
chr1	17020070	17020071	0.8424	0.203215	1	0.024723	.	0.24911	0.045894
chr1	17020081	17020082	0.99115	0.100094	1	0.51529	.	0.1804	0.080303
chr1	17020127	17020128	0.99115	0.101796	1	0.35213	.	0.20006	0.098261
chr1	17020797	17020798	0.99115	0.137341	1	0.15967	.	0.56815	0.43081
chr1	17020806	17020807	0.99115	0.112141	1	0.30376	.	0.53692	0.42478
chr1	17023142	17023143	0.99115	0.11314	1	0.18609	.	0.38248	0.26934
chr1	17023171	17023172	0.99115	0.11544	1	0.09179	.	0.53805	0.42261
chr1	17023215	17023216	0.96553	0.132866	1	0.043193	.	0.55073	0.41787
chr1	17026192	17026193	0.63303	0.221018	1	0.0090675	.	0.45621	0.23519
chr1	17026194	17026195	0.99115	0.160296	1	0.10914	.	0.32632	0.16602
chr1	17026237	17026238	0.99115	0.142399	1	0.074428	.	0.27718	0.13478
chr1	17026246	17026247	0.99115	0.136733	1	0.11874	.	0.28021	0.14348
chr1	17026251	17026252	0.99115	0.112586	1	0.31711	.	0.24476	0.13217
chr1	17026257	17026258	0.99115	0.146048	1	0.13255	.	0.30474	0.1587
chr1	17026260	17026261	0.99115	0.109356	1	0.44573	.	0.31109	0.20174
chr1	17026266	17026267	0.99115	0.155194	1	0.09179	.	0.27911	0.12391
chr1	17026274	17026275	0.99115	0.113565	1	0.3668	.	0.41805	0.30448
chr1	17026286	17026287	0.99115	0.113258	1	0.56147	.	0.24649	0.13323
chr1	17026325	17026326	0.99115	0.10689	1	0.67978	.	0.22156	0.11467
chr1	17026328	17026329	0.99115	0.102885	1	0.5901	.	0.22243	0.11955
chr1	17026334	17026335	0.99115	0.20161	1	0.13619	.	0.33223	0.13062
chr1	17026342	17026343	0.99115	0.129132	1	0.5901	.	0.30843	0.1793
chr1	17026348	17026349	0.99442	0.124662	1	0.99442	.	0.22809	0.10343
chr1	17026417	17026418	0.99115	0.102558	1	0.24836	.	0.29894	0.19639
chr1	17026533	17026534	0.99115	-0.105982	1	0.13619	.	0.33072	0.4367
chr1	17026923	17026924	0.99115	0.159416	1	0.061773	.	0.24973	0.09031
chr1	17027043	17027044	0.99115	-0.120199	1	0.069993	.	0.034622	0.15482
chr1	17027513	17027514	0.99115	-0.171785	1	0.13255	.	0.077555	0.24934
chr1	17027529	17027530	0.95665	-0.127788	1	0.040382	.	0.0080325	0.13582
chr1	17029577	17029578	0.76108	0.127425	1	0.016412	.	0.89193	0.76451
chr1	17030686	17030687	0.93273	0.109988	1	0.036457	.	0.91584	0.80585
chr1	17030801	17030802	0.8614	-0.155693	1	0.026574	.	0.64692	0.80261
chr1	17042069	17042070	0.46196	0.126802	1	0.0035305	.	0.84503	0.71822
chr1	17044264	17044265	0.424	0.179516	1	0.0028147	.	0.96444	0.78492
chr1	17044746	17044747	0.45453	0.142178	1	0.0033753	.	0.84393	0.70176
chr1	17044816	17044817	0.54956	0.105326	1	0.0059701	.	0.83854	0.73321
chr1	17051628	17051629	0.63303	0.131392	1	0.0090675	.	0.77731	0.64592
chr1	17051884	17051885	0.99115	0.155371	1	0.065777	.	0.61026	0.45489
chr1	17053885	17053886	0.74246	0.254914	1	0.015199	.	0.58843	0.33352
chr1	17054142	17054143	0.9266	0.124859	1	0.035223	.	0.8832	0.75834
chr1	17054529	17054530	0.32012	0.146485	1	0.001322	.	0.9651	0.81861
chr1	17059928	17059929	0.17398	-0.313551	1	0.00031466	.	0.40296	0.71651
chr1	17059940	17059941	0.64175	-0.202493	1	0.0098368	.	0.60049	0.80298
chr1	17085574	17085575	0.99115	-0.126501	1	0.094517	.	0.536	0.66251
chr1	17085611	17085612	0.99115	0.147074	1	0.074428	.	0.6483	0.50122
chr1	17087070	17087071	0.98281	-0.114013	1	0.047719	.	0.74366	0.85767
chr1	17087135	17087136	0.23088	0.363127	1	0.00062384	.	0.91525	0.55213
chr1	17087580	17087581	0.99115	-0.178093	1	0.10309	.	0.61712	0.79522
chr1	17091020	17091021	0.99115	0.101164	1	0.20045	.	0.86228	0.76111
chr1	17091677	17091678	0.33965	0.10642	1	0.001604	.	0.95636	0.84994
chr1	17092340	17092341	0.99115	0.146168	1	0.13255	.	0.82122	0.67505
chr1	17104271	17104272	0.99115	0.162995	1	0.065777	.	0.98888	0.82589
chr1	17186247	17186248	0.5097	0.208471	1	0.0048117	.	0.45292	0.24445
chr1	17197623	17197624	0.18298	0.130577	1	0.00035031	.	0.96122	0.83064
chr1	17199255	17199256	0.4949	0.224012	1	0.0044083	.	0.56069	0.33667
chr1	17199665	17199666	0.99115	-0.13887	1	0.31038	.	0.078543	0.21741
chr1	17199693	17199694	0.99115	-0.111537	1	0.28445	.	0.097004	0.20854
chr1	17199810	17199811	0.99115	0.173886	1	0.072183	.	0.5911	0.41721
chr1	17237455	17237456	0.17398	0.333218	1	0.00031466	.	0.85344	0.52022
chr1	17240404	17240405	0.99115	0.146341	1	0.98326	.	0.14634	1.74E-07
chr1	17381015	17381016	0.9183	-0.138813	1	0.034025	.	0.19705	0.33586
chr1	17396875	17396876	0.85131	-0.136311	1	0.025634	.	0.13469	0.271
chr1	17431337	17431338	0.99115	0.174688	1	0.057972	.	0.98073	0.80604
chr1	17445947	17445948	0.99115	0.136835	1	0.33784	.	0.13684	1.30E-07
chr1	17448635	17448636	0.99115	0.106302	1	0.16814	.	0.9319	0.8256
chr1	17475729	17475730	0.99115	-0.164166	1	0.061773	.	0.36122	0.52539
chr1	17475833	17475834	0.99115	0.115847	1	0.27204	.	0.4807	0.36485
chr1	17475914	17475915	0.99115	0.122911	1	0.21561	.	0.38622	0.26331
chr1	17574549	17574550	0.80752	0.138475	1	0.021354	.	0.90054	0.76207
chr1	17613353	17613354	0.99115	0.174942	1	0.38185	.	0.85798	0.68304
chr1	17687272	17687273	0.99115	-0.12696	1	0.16814	.	0.81254	0.9395
chr1	17718982	17718983	0.99115	0.108031	1	0.13255	.	0.88064	0.77261
chr1	17757292	17757293	0.99115	-0.132047	1	0.22616	.	0.54834	0.68039
chr1	17780661	17780662	0.98281	0.136054	1	0.047719	.	0.93602	0.79997
chr1	17846707	17846708	0.99115	-0.106386	1	0.23708	.	0.32761	0.434
chr1	17846745	17846746	0.99115	0.126621	1	0.09179	.	0.89567	0.76905
chr1	17846755	17846756	0.4949	0.129441	1	0.0044083	.	0.86316	0.73372
chr1	17846767	17846768	0.41725	0.248498	1	0.0026885	.	0.66979	0.4213
chr1	17846814	17846815	0.99115	-0.113539	1	0.45412	.	0.60037	0.71391
chr1	17929575	17929576	0.99115	0.114849	1	0.065777	.	0.73962	0.62477
chr1	17930074	17930075	0.94161	-0.113001	1	0.037727	.	0.12439	0.23739
chr1	17949392	17949393	0.99115	0.134293	1	0.12549	.	0.89656	0.76226
chr1	17989564	17989565	0.99115	0.105541	1	0.26002	.	0.54424	0.4387
chr1	17991029	17991030	0.44495	0.212562	1	0.0032264	.	0.81693	0.60436
chr1	17995355	17995356	0.46196	0.162533	1	0.0035305	.	0.96439	0.80186
chr1	17995395	17995396	0.48743	0.149902	1	0.0042184	.	0.85122	0.70132
chr1	17998495	17998496	0.99115	0.128988	1	0.19558	.	0.5197	0.39071
chr1	18015402	18015403	0.99115	0.153169	1	0.16814	.	0.63884	0.48567
chr1	18015433	18015434	0.44495	-0.292323	1	0.0032264	.	0.39837	0.6907
chr1	18015469	18015470	0.99115	0.129116	1	0.10309	.	0.81285	0.68373
chr1	18023505	18023506	0.99115	0.121746	1	0.094517	.	0.97048	0.84874
chr1	18032814	18032815	0.94161	0.104565	1	0.037727	.	0.72585	0.62129
chr1	18055892	18055893	0.99115	0.125849	1	0.065777	.	0.78379	0.65794
chr1	18055901	18055902	0.99115	0.122226	1	0.20045	.	0.84616	0.72393
chr1	18055966	18055967	0.99115	0.102034	1	0.061773	.	0.88345	0.78142
chr1	18091426	18091427	0.99115	0.126064	1	0.072183	.	0.93065	0.80459
chr1	18145758	18145759	0.99115	0.122595	1	0.12898	.	0.44716	0.32457
chr1	18145823	18145824	0.96553	0.140229	1	0.04466	.	0.5811	0.44087
chr1	18163187	18163188	0.94824	0.110842	1	0.039036	.	0.92912	0.81827
chr1	18167721	18167722	0.9751	0.195755	1	0.046168	.	0.80014	0.60439
chr1	18287576	18287577	0.99115	0.199904	1	0.12208	.	0.83741	0.6375
chr1	18287667	18287668	0.96553	0.119035	1	0.043193	.	0.9155	0.79646
chr1	18385276	18385277	0.86824	0.173	1	0.027543	.	0.68162	0.50862
chr1	18407092	18407093	0.88453	0.116875	1	0.029574	.	0.90878	0.7919
chr1	18407067	18407068	0.99115	0.106103	1	0.10608	.	0.79799	0.69189
chr1	18436640	18436641	0.99115	0.104307	1	0.097308	.	0.12052	0.016215
chr1	18482083	18482084	0.55764	0.165556	1	0.00623	.	0.86229	0.69673
chr1	18517250	18517251	0.99115	0.137074	1	0.069993	.	0.69534	0.55827
chr1	18517288	18517289	0.99115	0.134997	1	0.24267	.	0.72622	0.59122
chr1	18517317	18517318	0.99115	0.127664	1	0.15152	.	0.25876	0.1311
chr1	18517949	18517950	0.99115	0.119656	1	0.21047	.	0.77465	0.65499
chr1	18592238	18592239	0.82641	0.189578	1	0.022985	.	0.71614	0.52656
chr1	18592265	18592266	0.99115	-0.126386	1	0.69006	.	0.69764	0.82403
chr1	18650516	18650517	0.99115	-0.120418	1	0.069993	.	0.77567	0.89609
chr1	18735427	18735428	0.99115	-0.108592	1	0.23708	.	0.54805	0.65664
chr1	18809065	18809066	0.99115	0.110207	1	0.094517	.	0.92387	0.81366
chr1	18809631	18809632	0.99115	0.104658	1	0.35942	.	0.92147	0.81681
chr1	18812833	18812834	0.93273	0.161239	1	0.036457	.	0.5208	0.35957
chr1	18895933	18895934	0.88453	0.110951	1	0.029574	.	0.91868	0.80773
chr1	18924036	18924037	0.99115	0.102223	1	0.27204	.	0.17918	0.076957
chr1	18957474	18957475	0.99115	0.126573	1	0.067858	.	0.16883	0.04226
chr1	18959932	18959933	0.94161	0.155145	1	0.037727	.	0.19735	0.042201
chr1	18959890	18959891	0.96505	0.138962	1	0.041768	.	0.21234	0.07338
chr1	18964180	18964181	0.99115	0.116239	1	0.23158	.	0.19059	0.074348
chr1	18964424	18964425	0.64944	-0.157802	1	0.010243	.	0.035562	0.19336
chr1	18970497	18970498	0.99115	0.101559	1	0.061773	.	0.15804	0.056485
chr1	18975317	18975318	0.99115	0.121417	1	0.19558	.	0.90619	0.78477
chr1	18982038	18982039	0.80752	0.191124	1	0.021354	.	0.84914	0.65802
chr1	19011339	19011340	0.8614	0.196574	1	0.026574	.	0.67827	0.4817
chr1	19012585	19012586	0.99115	-0.108675	1	0.10608	.	0.6489	0.75757
chr1	19025243	19025244	0.99115	-0.151157	1	0.21047	.	0.29385	0.44501
chr1	19029537	19029538	0.96553	-0.124757	1	0.043193	.	0.17268	0.29744
chr1	19029669	19029670	0.99115	0.112574	1	0.23708	.	0.36943	0.25686
chr1	19038793	19038794	0.40071	0.22292	1	0.0024516	.	0.80369	0.58077
chr1	19043810	19043811	0.85131	-0.101762	1	0.025634	.	0.10606	0.20783
chr1	19104562	19104563	0.99115	0.103909	1	0.083987	.	0.92048	0.81657
chr1	19104542	19104543	0.99115	0.129036	1	0.050953	.	0.95505	0.82601
chr1	19119902	19119903	0.99115	0.103362	1	0.30376	.	0.62293	0.51957
chr1	19120585	19120586	0.99115	0.123457	1	0.065777	.	0.75961	0.63615
chr1	19181286	19181287	0.99115	0.113572	1	0.07673	.	0.78713	0.67355
chr1	19181311	19181312	0.99115	0.138573	1	0.11227	.	0.66828	0.52971
chr1	19201800	19201801	0.82641	0.22169	1	0.022985	.	0.57721	0.35552
chr1	19228329	19228330	0.99115	0.155083	1	0.12208	.	0.49796	0.34288
chr1	19234242	19234243	0.99115	-0.185888	1	0.32392	.	0.12341	0.3093
chr1	19275896	19275897	0.99115	0.12108	1	0.12208	.	0.80355	0.68247
chr1	19276026	19276027	0.26442	0.287858	1	0.000805	.	0.59264	0.30478
chr1	19276158	19276159	0.99115	0.108079	1	0.1437	.	0.36895	0.26087
chr1	19282968	19282969	0.99115	-0.108438	1	0.42109	.	1.22E-07	0.10844
chr1	19282991	19282992	0.99115	0.121951	1	0.83923	.	0.12195	1.74E-07
chr1	19351867	19351868	0.99115	0.14753	1	0.059847	.	0.9367	0.78917
chr1	19361009	19361010	0.71484	0.160991	1	0.013527	.	0.85683	0.69584
chr1	19380952	19380953	0.99115	-0.140012	1	0.1399	.	0.33343	0.47345
chr1	19403863	19403864	0.64175	0.125683	1	0.0098368	.	1	0.87432
chr1	19449433	19449434	0.99115	0.132771	1	0.09179	.	0.70192	0.56915
chr1	19600222	19600223	0.79478	0.125125	1	0.019096	.	0.94731	0.82218
chr1	19600721	19600722	0.99115	0.107284	1	0.31711	.	0.15979	0.052507
chr1	19600751	19600752	0.99115	-0.110491	1	0.38185	.	0.014632	0.12512
chr1	19614489	19614490	0.99115	-0.114157	1	0.28445	.	0.7986	0.91276
chr1	19614930	19614931	0.95665	0.120246	1	0.040382	.	0.88759	0.76734
chr1	19638167	19638168	0.99115	0.129194	1	0.12208	.	0.18354	0.054348
chr1	19652210	19652211	0.89207	-0.143564	1	0.030637	.	0.18727	0.33083
chr1	19653174	19653175	0.41725	0.169142	1	0.0026885	.	0.88581	0.71667
chr1	19665784	19665785	0.8424	0.114912	1	0.024723	.	0.87925	0.76434
chr1	19781551	19781552	0.99115	0.142836	1	0.20542	.	0.28342	0.14059
chr1	19890537	19890538	0.99115	0.101533	1	0.38185	.	0.81733	0.71579
chr1	19969749	19969750	0.94824	0.16339	1	0.039036	.	0.87835	0.71496
chr1	19970326	19970327	0.99115	0.1162	1	0.22084	.	0.20935	0.093146
chr1	19971874	19971875	0.99115	0.102348	1	0.61939	.	0.26	0.15765
chr1	19971877	19971878	0.99115	0.147444	1	0.35213	.	0.29118	0.14373
chr1	19971893	19971894	0.99115	0.186084	1	0.25414	.	0.28881	0.10273
chr1	19971911	19971912	0.99115	0.124871	1	0.086526	.	0.21841	0.093536
chr1	19971967	19971968	0.99115	0.175907	1	0.049314	.	0.36787	0.19197
chr1	19975088	19975089	0.45453	0.239975	1	0.0033753	.	0.87121	0.63124
chr1	19979458	19979459	0.99115	0.169408	1	0.07673	.	0.97133	0.80192
chr1	19984097	19984098	0.99115	0.111222	1	0.20045	.	0.70458	0.59336
chr1	19992177	19992178	0.17079	0.330249	1	0.00029813	.	0.58909	0.25884
chr1	19992182	19992183	0.80752	0.157119	1	0.021354	.	0.38337	0.22625
chr1	19992185	19992186	0.99115	0.167376	1	0.061773	.	0.52561	0.35823
chr1	19992952	19992953	0.95665	0.10015	1	0.040382	.	0.74841	0.64826
chr1	20096432	20096433	0.95665	0.10118	1	0.040382	.	0.93015	0.82897
chr1	20209326	20209327	0.99115	0.121951	1	0.76355	.	0.12195	8.70E-08
chr1	20249143	20249144	0.87553	0.117532	1	0.028543	.	0.89522	0.77768
chr1	20356032	20356033	0.9183	0.160732	1	0.034025	.	0.72031	0.55958
chr1	20470774	20470775	0.67799	0.230199	1	0.011552	.	0.77722	0.54702
chr1	20475162	20475163	0.99115	0.141433	1	0.069993	.	0.79491	0.65348
chr1	20475233	20475234	0.99115	0.107325	1	0.15152	.	0.94385	0.83652
chr1	20479747	20479748	0.99115	-0.151598	1	0.1725	.	0.21028	0.36188
chr1	20492556	20492557	0.99115	0.10394	1	0.47982	.	0.9426	0.83866
chr1	20492642	20492643	0.99115	0.154443	1	0.074428	.	0.55839	0.40395
chr1	20537631	20537632	0.60579	-0.259279	1	0.0080141	.	0.68212	0.9414
chr1	20537756	20537757	0.29955	-0.250543	1	0.0011414	.	0.65814	0.90869
chr1	20669823	20669824	0.7255	-0.145093	1	0.014065	.	0.12501	0.2701
chr1	20692657	20692658	0.99115	0.105798	1	0.39727	.	0.13514	0.029343
chr1	20693226	20693227	0.96553	0.157535	1	0.04466	.	0.21854	0.061008
chr1	20693234	20693235	0.99115	0.105988	1	0.34494	.	0.12803	0.022044
chr1	20773530	20773531	0.99115	0.151529	1	0.074428	.	0.70909	0.55756
chr1	20811907	20811908	0.99115	0.153465	1	0.9498	.	0.17073	0.017267
chr1	20813051	20813052	0.99115	0.121951	1	0.58048	.	0.12195	4.35E-08
chr1	20813406	20813407	0.99115	0.141902	1	0.10017	.	0.16679	0.024888
chr1	20813613	20813614	0.99115	0.130805	1	0.29079	.	0.20702	0.076211
chr1	20824771	20824772	0.94161	0.111808	1	0.037727	.	0.93584	0.82403
chr1	20960332	20960333	0.99115	0.129661	1	0.13255	.	0.18879	0.05913
chr1	21012402	21012403	0.59595	0.244565	1	0.0076882	.	0.73413	0.48957
chr1	21023759	21023760	0.99115	0.114443	1	0.20045	.	0.2914	0.17696
chr1	21023822	21023823	0.99115	0.102397	1	0.31038	.	0.41974	0.31734
chr1	21038488	21038489	0.94824	0.222618	1	0.039036	.	0.75379	0.53117
chr1	21044100	21044101	0.99115	-0.113783	1	0.07673	.	0.074621	0.1884
chr1	21044102	21044103	0.99115	-0.128734	1	0.061773	.	0.15955	0.28828
chr1	21048342	21048343	0.99115	0.143425	1	0.6493	.	0.96951	0.82609
chr1	21113161	21113162	0.99115	0.120349	1	0.58048	.	0.12035	1.74E-07
chr1	21113642	21113643	0.99115	0.146341	1	0.81742	.	0.14634	1.30E-07
chr1	21547353	21547354	0.87553	0.129233	1	0.028543	.	0.96172	0.83249
chr1	21605593	21605594	0.52527	0.173847	1	0.0052482	.	0.75005	0.57621
chr1	21605858	21605859	0.8424	0.153974	1	0.024723	.	0.85505	0.70108
chr1	21616187	21616188	0.99115	-0.103638	1	0.23158	.	0.23718	0.34082
chr1	21616349	21616350	0.69743	-0.149719	1	0.012505	.	0.096283	0.246
chr1	21644084	21644085	0.86824	-0.172284	1	0.027543	.	0.73538	0.90766
chr1	21652465	21652466	0.99115	-0.144414	1	0.12208	.	0.48886	0.63328
chr1	21691172	21691173	0.15747	0.193664	1	0.00023983	.	0.86335	0.66969
chr1	21830675	21830676	0.44495	0.166411	1	0.0032264	.	0.89247	0.72606
chr1	21836120	21836121	0.99115	0.127902	1	0.19079	.	0.14461	0.016704
chr1	21850096	21850097	0.99115	0.118479	1	0.15152	.	0.61133	0.49285
chr1	21865054	21865055	0.99115	0.130094	1	0.17694	.	0.45492	0.32483
chr1	21869083	21869084	0.99115	-0.132897	1	0.42921	.	0.82323	0.95613
chr1	21874579	21874580	0.99115	-0.159172	1	0.56147	.	0.74561	0.90478
chr1	21910335	21910336	0.76108	0.15825	1	0.016412	.	0.87707	0.71882
chr1	21916059	21916060	0.99115	0.110196	1	0.052637	.	0.84953	0.73933
chr1	21917278	21917279	0.99115	0.111581	1	0.15152	.	0.14289	0.031304
chr1	21924270	21924271	0.9266	0.1147	1	0.035223	.	0.92594	0.81124
chr1	21924500	21924501	0.4949	0.156005	1	0.0044083	.	0.95412	0.79811
chr1	21927997	21927998	0.83306	-0.128757	1	0.02384	.	0.87124	1
chr1	21930571	21930572	0.96553	0.106193	1	0.043193	.	0.84885	0.74265
chr1	21930620	21930621	0.338	0.170905	1	0.0015287	.	0.92852	0.75762
chr1	21941301	21941302	0.38646	0.232001	1	0.0022339	.	0.93753	0.70553
chr1	21958551	21958552	0.99115	-0.104118	1	0.13619	.	0.8319	0.93602
chr1	21978906	21978907	0.89207	-0.175054	1	0.030637	.	0.13634	0.31139
chr1	21979458	21979459	0.70509	0.262598	1	0.013007	.	0.4729	0.2103
chr1	21995879	21995880	0.99115	0.110097	1	0.6493	.	0.12195	0.011855
chr1	22141249	22141250	0.99115	-0.102572	1	0.24267	.	0.42569	0.52826
chr1	22141309	22141310	0.98281	-0.129352	1	0.047719	.	0.64021	0.76957
chr1	22141389	22141390	0.57009	0.178786	1	0.0067804	.	0.80313	0.62434
chr1	22141399	22141400	0.39269	0.212612	1	0.0023404	.	0.82837	0.61576
chr1	22157755	22157756	0.64175	0.111038	1	0.0098368	.	1	0.88896
chr1	22165304	22165305	0.99115	0.101998	1	0.90533	.	0.97156	0.86957
chr1	22167604	22167605	0.99115	-0.124692	1	0.21561	.	0.81269	0.93739
chr1	22174480	22174481	0.80752	0.149154	1	0.020576	.	0.95739	0.80823
chr1	22183820	22183821	0.99115	0.106744	1	0.052637	.	0.83805	0.7313
chr1	22183824	22183825	0.99115	-0.135175	1	0.13619	.	0.57439	0.70957
chr1	22226647	22226648	0.99115	0.136967	1	0.12898	.	0.18046	0.043492
chr1	22230557	22230558	0.99115	0.106955	1	0.22084	.	0.90415	0.79719
chr1	22230614	22230615	0.99115	-0.129973	1	0.15152	.	0.61183	0.7418
chr1	22230636	22230637	0.99115	-0.123034	1	0.10309	.	0.13737	0.26041
chr1	22230640	22230641	0.99115	-0.101412	1	0.22616	.	0.46396	0.56538
chr1	22231190	22231191	0.99115	0.127686	1	0.11227	.	0.71089	0.58321
chr1	22231284	22231285	0.99115	0.134412	1	0.1725	.	0.5705	0.43609
chr1	22260124	22260125	0.99115	0.107429	1	0.29723	.	0.63759	0.53016
chr1	22303703	22303704	0.99115	0.114166	1	0.11227	.	0.92247	0.8083
chr1	22333956	22333957	0.96505	0.117562	1	0.041768	.	0.96804	0.85048
chr1	22358216	22358217	0.95665	-0.14697	1	0.040382	.	0.1342	0.28117
chr1	22458477	22458478	0.4949	-0.211925	1	0.0044083	.	0.12182	0.33375
chr1	22460563	22460564	0.99115	0.118514	1	0.057972	.	0.67037	0.55186
chr1	22511871	22511872	0.99115	0.133621	1	0.10017	.	0.84825	0.71463
chr1	22511962	22511963	0.99115	-0.109003	1	0.12549	.	0.24396	0.35296
chr1	22555246	22555247	0.99115	0.125909	1	0.061773	.	0.78026	0.65435
chr1	22582645	22582646	0.14682	0.296785	1	0.00020332	.	0.94678	0.64999
chr1	22612401	22612402	0.99115	0.125337	1	0.083987	.	1	0.87466
chr1	22612406	22612407	0.99115	0.100592	1	0.22616	.	0.98335	0.88276
chr1	22667663	22667664	0.99115	0.162208	1	0.10914	.	0.37209	0.20988
chr1	22739167	22739168	0.99115	0.111248	1	0.29723	.	0.3456	0.23435
chr1	22889733	22889734	0.99115	0.146234	1	0.26002	.	0.15421	0.0079769
chr1	22893115	22893116	0.99115	-0.135765	1	0.38951	.	0.74232	0.87808
chr1	22900493	22900494	0.90144	0.110551	1	0.031733	.	0.92854	0.81799
chr1	22909590	22909591	0.34389	0.154078	1	0.0016826	.	0.82829	0.67421
chr1	22914955	22914956	0.54423	0.183197	1	0.0057201	.	0.95886	0.77566
chr1	22914933	22914934	0.16128	0.188931	1	0.00025331	.	0.8948	0.70587
chr1	22915715	22915716	0.76888	0.15907	1	0.01705	.	0.8936	0.73453
chr1	22915725	22915726	0.99115	0.112038	1	0.11874	.	0.75964	0.64761
chr1	22918349	22918350	0.99115	0.124639	1	0.13619	.	0.68699	0.56235
chr1	22920118	22920119	0.99115	0.141488	1	0.050953	.	0.72973	0.58825
chr1	22924291	22924292	0.99115	0.114072	1	0.11874	.	0.78003	0.66596
chr1	22925335	22925336	0.99115	0.136717	1	0.1725	.	0.45366	0.31694
chr1	22925437	22925438	0.64175	0.139142	1	0.0094452	.	0.96947	0.83033
chr1	22925441	22925442	0.67799	0.119241	1	0.011552	.	0.96512	0.84588
chr1	22925512	22925513	0.99115	-0.109374	1	0.29079	.	0.59062	0.69999
chr1	22945558	22945559	0.99115	0.122578	1	0.097308	.	0.85095	0.72837
chr1	22955408	22955409	0.99115	0.119416	1	0.18147	.	0.74724	0.62783
chr1	22970245	22970246	0.99115	0.109261	1	0.16386	.	0.52868	0.41942
chr1	22970614	22970615	0.9266	0.152883	1	0.035223	.	0.92514	0.77225
chr1	23000273	23000274	0.99115	0.166473	1	0.065777	.	0.39218	0.2257
chr1	23040665	23040666	0.99115	-0.176092	1	0.12549	.	0.39098	0.56707
chr1	23040692	23040693	0.99115	0.125804	1	0.063749	.	0.81659	0.69078
chr1	23049924	23049925	0.99115	0.114449	1	0.4626	.	0.82013	0.70569
chr1	23082850	23082851	0.9751	0.142077	1	0.046168	.	0.85707	0.71499
chr1	23092528	23092529	0.83306	0.183251	1	0.02384	.	0.90831	0.72506
chr1	23092650	23092651	0.4787	0.185631	1	0.0038606	.	0.92656	0.74093
chr1	23135595	23135596	0.15292	0.33356	1	0.00022702	.	0.68305	0.34949
chr1	23138178	23138179	0.99115	-0.110756	1	0.089127	.	0.83096	0.94171
chr1	23180478	23180479	0.99115	-0.105411	1	0.2782	.	0.64165	0.74706
chr1	23197250	23197251	0.99115	0.126909	1	0.07673	.	0.85039	0.72348
chr1	23203602	23203603	0.40071	0.268155	1	0.0024516	.	0.75852	0.49036
chr1	23233344	23233345	0.93273	0.104114	1	0.036457	.	0.93797	0.83385
chr1	23239871	23239872	0.99115	0.109156	1	0.12549	.	0.90796	0.7988
chr1	23242472	23242473	0.8424	0.167322	1	0.024723	.	0.27697	0.10965
chr1	23279530	23279531	0.99115	0.119192	1	0.15967	.	0.65887	0.53968
chr1	23442095	23442096	0.99115	-0.130747	1	0.067858	.	0.15537	0.28611
chr1	23442101	23442102	0.99115	-0.101526	1	0.13619	.	0.28448	0.386
chr1	23525598	23525599	0.99115	-0.123462	1	0.38951	.	0.611	0.73446
chr1	23759763	23759764	0.99115	-0.104172	1	0.063749	.	0.87687	0.98104
chr1	23763915	23763916	0.99115	0.147615	1	0.083987	.	0.9634	0.81579
chr1	23765168	23765169	0.80752	0.142892	1	0.020576	.	0.93296	0.79007
chr1	23830785	23830786	0.99115	0.107589	1	0.10914	.	0.81814	0.71055
chr1	23872965	23872966	0.99115	0.137773	1	0.07909	.	0.74478	0.607
chr1	23872997	23872998	0.99115	0.215015	1	0.23158	.	0.91392	0.6989
chr1	23873030	23873031	0.99115	0.223922	1	0.12549	.	0.97337	0.74945
chr1	23880773	23880774	0.99115	0.129119	1	0.11547	.	0.24251	0.11339
chr1	23955353	23955354	0.54956	0.129684	1	0.0059701	.	0.94868	0.819
chr1	23963771	23963772	0.99115	-0.102973	1	0.28445	.	0.40895	0.51192
chr1	24123248	24123249	0.99115	0.108028	1	0.10914	.	0.83839	0.73037
chr1	24229172	24229173	0.99115	0.124055	1	0.14757	.	0.47682	0.35277
chr1	24234555	24234556	0.99115	-0.15005	1	0.063749	.	0.28097	0.43102
chr1	24254593	24254594	0.99115	0.100773	1	0.056146	.	0.98559	0.88482
chr1	24387057	24387058	0.96553	0.113759	1	0.04466	.	0.9639	0.85014
chr1	24514610	24514611	0.99115	0.106037	1	0.29079	.	0.60555	0.49952
chr1	24532825	24532826	0.90824	0.155619	1	0.032861	.	0.64442	0.4888
chr1	24534048	24534049	0.79478	0.153678	1	0.019096	.	0.88848	0.7348
chr1	24718360	24718361	0.99115	0.111044	1	0.42109	.	0.53626	0.42522
chr1	24718349	24718350	0.99115	0.189042	1	0.11547	.	0.54823	0.35918
chr1	24829526	24829527	0.99115	0.108382	1	0.18609	.	0.12537	0.016984
chr1	24882944	24882945	0.99115	0.151142	1	0.15967	.	0.31679	0.16565
chr1	24883088	24883089	0.99115	-0.106612	1	0.2782	.	0.60463	0.71124
chr1	24918389	24918390	0.99115	-0.164561	1	0.061773	.	0.68888	0.85345
chr1	25012265	25012266	0.99115	0.101978	1	0.25414	.	0.83585	0.73388
chr1	25012286	25012287	0.99115	-0.104484	1	0.1725	.	0.34643	0.45091
chr1	25013043	25013044	0.8614	0.122993	1	0.026574	.	0.98238	0.85939
chr1	25046717	25046718	0.99115	0.106439	1	0.17694	.	0.50712	0.40068
chr1	25184012	25184013	0.14682	0.26816	1	0.00020332	.	0.9298	0.66164
chr1	25187609	25187610	0.99115	-0.146238	1	0.34494	.	0.58887	0.73511
chr1	25196355	25196356	0.99115	-0.153645	1	0.089127	.	0.30637	0.46002
chr1	25224147	25224148	0.36349	0.190299	1	0.0019403	.	0.92089	0.73059
chr1	25232957	25232958	0.99115	0.184733	1	0.061773	.	0.93162	0.74688
chr1	25238149	25238150	0.63303	-0.209407	1	0.0090675	.	0.59477	0.80418
chr1	25238289	25238290	0.80752	0.116118	1	0.020576	.	0.95655	0.84043
chr1	25238308	25238309	0.9751	0.102285	1	0.046168	.	0.94098	0.8387
chr1	25240876	25240877	0.86824	0.210059	1	0.027543	.	0.71709	0.50703
chr1	25240907	25240908	0.99115	0.122955	1	0.12898	.	0.536	0.41304
chr1	25240925	25240926	0.99115	0.104347	1	0.067858	.	0.76739	0.66304
chr1	25240944	25240945	0.99115	0.118051	1	0.13619	.	0.65762	0.53957
chr1	25242662	25242663	0.99115	0.180501	1	0.074428	.	0.58052	0.40002
chr1	25242791	25242792	0.99115	-0.100241	1	0.09179	.	0.71697	0.81721
chr1	25274463	25274464	0.58697	0.268729	1	0.0073742	.	0.6509	0.38217
chr1	25308350	25308351	0.99115	0.103288	1	0.056146	.	0.87859	0.7753
chr1	25316969	25316970	0.9183	0.17142	1	0.034025	.	0.97888	0.80746
chr1	25327968	25327969	0.99115	0.15762	1	0.063749	.	0.61046	0.45284
chr1	25333342	25333343	0.83306	0.122786	1	0.02384	.	0.92732	0.80453
chr1	25348947	25348948	0.69743	-0.146723	1	0.012505	.	0.034146	0.18087
chr1	25361616	25361617	0.99115	-0.122744	1	0.065777	.	0.21561	0.33835
chr1	25392294	25392295	0.99115	-0.105719	1	0.29079	.	0.50668	0.6124
chr1	25473168	25473169	0.99115	0.112895	1	0.16814	.	0.63463	0.52174
chr1	25473233	25473234	0.99115	0.116656	1	0.26598	.	0.46864	0.35198
chr1	25514863	25514864	0.64944	0.148997	1	0.010243	.	0.96939	0.82039
chr1	25524886	25524887	0.99115	0.147463	1	0.2782	.	0.43075	0.28329
chr1	25573218	25573219	0.99115	-0.104696	1	0.56147	.	4.88E-08	0.1047
chr1	25757552	25757553	0.99115	-0.173913	1	0.62929	.	1.22E-07	0.17391
chr1	25757563	25757564	0.99115	0.121951	1	0.83923	.	0.12195	1.74E-07
chr1	25876126	25876127	0.99115	-0.119805	1	0.11874	.	0.15167	0.27148
chr1	25900238	25900239	0.36349	0.261119	1	0.0019403	.	0.69082	0.4297
chr1	25943799	25943800	0.8424	0.122469	1	0.024723	.	0.15415	0.03168
chr1	26017072	26017073	0.99115	0.12238	1	0.69006	.	0.99194	0.86957
chr1	26098054	26098055	0.99115	-0.101387	1	0.072183	.	0.071032	0.17242
chr1	26098320	26098321	0.98281	0.118898	1	0.047719	.	0.47107	0.35217
chr1	26098324	26098325	0.99115	0.109746	1	0.13255	.	0.53757	0.42783
chr1	26098361	26098362	0.99115	-0.115764	1	0.10309	.	0.29554	0.4113
chr1	26126799	26126800	0.99115	0.121951	1	0.83923	.	0.12195	1.74E-07
chr1	26126822	26126823	0.99115	0.146341	1	0.98326	.	0.14634	1.74E-07
chr1	26136117	26136118	0.99115	-0.11061	1	0.12549	.	0.37913	0.48974
chr1	26233564	26233565	0.99115	0.157708	1	0.11874	.	0.39377	0.23606
chr1	26351015	26351016	0.99115	0.145886	1	0.063749	.	0.77724	0.63135
chr1	26361668	26361669	0.99115	0.100329	1	0.32392	.	0.13417	0.033845
chr1	26372680	26372681	0.99115	0.121951	1	0.96094	.	0.12195	1.30E-07
chr1	26373194	26373195	0.99115	-0.107639	1	0.16814	.	0.1407	0.24834
chr1	26373208	26373209	0.83306	0.256112	1	0.02384	.	0.40018	0.14407
chr1	26373228	26373229	0.99115	0.136851	1	0.3668	.	0.25303	0.11618
chr1	26421348	26421349	0.6666	0.221025	1	0.0111	.	0.74851	0.52748
chr1	26421335	26421336	0.99115	0.154114	1	0.15967	.	0.42858	0.27446
chr1	26421407	26421408	0.99115	0.149997	1	0.056146	.	0.4259	0.27591
chr1	26444219	26444220	0.89207	0.170551	1	0.030637	.	0.97194	0.80139
chr1	26468718	26468719	0.99115	0.128758	1	0.097308	.	0.87577	0.74701
chr1	26482666	26482667	0.99115	0.129338	1	0.2782	.	0.26526	0.13592
chr1	26482701	26482702	0.88453	0.179309	1	0.029574	.	0.49351	0.3142
chr1	26490771	26490772	0.99115	-0.121331	1	0.58048	.	1.71E-07	0.12133
chr1	26491190	26491191	0.99115	-0.12328	1	0.10309	.	0.3634	0.48668
chr1	26504064	26504065	0.99115	0.104112	1	0.29723	.	0.6415	0.53739
chr1	26540566	26540567	0.99115	0.105162	1	0.37428	.	0.95041	0.84525
chr1	26551921	26551922	0.99115	0.123518	1	0.32392	.	0.24187	0.11835
chr1	26663456	26663457	0.99115	0.105076	1	0.23158	.	0.46421	0.35913
chr1	26663583	26663584	0.99115	-0.121199	1	0.28445	.	0.55516	0.67636
chr1	26687212	26687213	0.99115	-0.111048	1	0.1725	.	0.060597	0.17165
chr1	26717279	26717280	0.96553	0.118497	1	0.043193	.	0.95274	0.83424
chr1	26738235	26738236	0.99115	-0.101027	1	0.14757	.	1.22E-07	0.10103
chr1	26757974	26757975	0.99115	0.126181	1	0.12208	.	0.52794	0.40176
chr1	26856291	26856292	0.99115	0.14645	1	0.052637	.	0.1852	0.038747
chr1	26882109	26882110	0.99115	-0.135438	1	0.11227	.	0.40682	0.54225
chr1	26882114	26882115	0.99115	-0.125771	1	0.07673	.	0.37434	0.50012
chr1	26970071	26970072	0.99115	-0.100786	1	0.12549	.	0.77494	0.87572
chr1	26970063	26970064	0.99115	-0.135506	1	0.086526	.	0.73449	0.87
chr1	26971366	26971367	0.99115	-0.145944	1	0.67978	.	0.82927	0.97521
chr1	27143859	27143860	0.99115	0.118106	1	0.19558	.	0.97716	0.85906
chr1	27160190	27160191	0.73475	-0.124809	1	0.014623	.	0.043171	0.16798
chr1	27160219	27160220	0.99115	-0.122314	1	0.13255	.	0.10042	0.22273
chr1	27166442	27166443	0.99115	-0.136636	1	0.15555	.	0.16176	0.29839
chr1	27286230	27286231	0.99115	0.105697	1	0.20542	.	0.15417	0.048473
chr1	27286969	27286970	0.99115	-0.109022	1	0.85018	.	0.064891	0.17391
chr1	27319386	27319387	0.99115	-0.138949	1	0.15152	.	0.34265	0.4816
chr1	27319382	27319383	0.99115	-0.161515	1	0.11547	.	0.13935	0.30087
chr1	27319790	27319791	0.99115	-0.217391	1	0.42109	.	1.22E-07	0.21739
chr1	27322309	27322310	0.99115	0.131414	1	0.24267	.	0.9466	0.81518
chr1	27338927	27338928	0.99115	0.118451	1	0.07673	.	0.30616	0.18771
chr1	27339918	27339919	0.99115	0.105821	1	0.41306	.	0.30833	0.20251
chr1	27394468	27394469	0.99115	0.106399	1	0.12549	.	0.68378	0.57738
chr1	27424971	27424972	0.99115	0.105133	1	0.09179	.	0.80226	0.69712
chr1	27424916	27424917	0.99115	0.135732	1	0.050953	.	0.73921	0.60348
chr1	27426623	27426624	0.99115	0.126095	1	0.25414	.	0.68731	0.56122
chr1	27503817	27503818	0.99115	0.103054	1	0.10914	.	0.96707	0.86402
chr1	27676338	27676339	0.99115	-0.146071	1	0.07909	.	0.1397	0.28577
chr1	27676572	27676573	0.99115	0.122843	1	0.13619	.	0.55936	0.43652
chr1	27676596	27676597	0.99115	0.10506	1	0.23158	.	0.64332	0.53826
chr1	27676991	27676992	0.96505	0.106098	1	0.041768	.	0.85571	0.74961
chr1	27677061	27677062	0.037205	0.336657	1	7.31E-06	.	0.83302	0.49636
chr1	27682972	27682973	0.99115	-0.115227	1	0.38951	.	0.71877	0.834
chr1	27687231	27687232	0.87553	-0.101614	1	0.028543	.	0.089756	0.19137
chr1	27687252	27687253	0.58697	-0.198572	1	0.0073742	.	0.0090831	0.20766
chr1	27687257	27687258	0.65819	-0.132054	1	0.010664	.	0.066646	0.1987
chr1	27687259	27687260	0.99115	-0.128195	1	0.069993	.	0.083429	0.21162
chr1	27687428	27687429	0.99115	-0.131372	1	0.059847	.	0.28732	0.4187
chr1	27687435	27687436	0.99115	-0.118806	1	0.16386	.	0.39337	0.51217
chr1	27687444	27687445	0.99115	-0.150478	1	0.10914	.	0.29778	0.44826
chr1	27687450	27687451	0.88453	-0.173693	1	0.029574	.	0.29805	0.47174
chr1	27687462	27687463	0.99115	-0.113442	1	0.12898	.	0.30786	0.4213
chr1	27687468	27687469	0.59595	-0.206708	1	0.0076882	.	0.27635	0.48306
chr1	27687626	27687627	0.99115	-0.124412	1	0.22616	.	0.33998	0.46439
chr1	27687663	27687664	0.70509	-0.209049	1	0.013007	.	0.52506	0.73411
chr1	27687684	27687685	0.64175	-0.184188	1	0.0094452	.	0.21138	0.39557
chr1	27718206	27718207	0.99115	0.129755	1	0.061773	.	0.22019	0.090436
chr1	27726274	27726275	0.99115	0.112531	1	0.083987	.	0.97369	0.86116
chr1	27854363	27854364	0.99115	-0.142238	1	0.049314	.	0.022402	0.16464
chr1	27854368	27854369	0.60579	-0.120199	1	0.0080141	.	0.01768	0.13788
chr1	27876230	27876231	0.99115	0.11619	1	0.82831	.	0.94228	0.82609
chr1	27901917	27901918	0.99115	0.10814	1	0.13255	.	0.13083	0.022692
chr1	27902622	27902623	0.75153	0.106078	1	0.015795	.	0.10608	0
chr1	27902683	27902684	0.99115	0.107803	1	0.4626	.	0.13584	0.028033
chr1	27941776	27941777	0.90144	0.121909	1	0.031733	.	0.92658	0.80467
chr1	27950342	27950343	0.99115	-0.181935	1	0.09179	.	0.42392	0.60586
chr1	27953257	27953258	0.99115	-0.112499	1	0.38185	.	0.39156	0.50406
chr1	28183212	28183213	0.99115	0.106359	1	0.19079	.	0.91561	0.80925
chr1	28208923	28208924	0.79478	0.127467	1	0.019096	.	0.96195	0.83448
chr1	28261477	28261478	0.99115	0.101626	1	0.12898	.	0.14	0.038374
chr1	28286075	28286076	0.99115	0.105568	1	0.1437	.	0.13809	0.032525
chr1	28293347	28293348	0.33965	0.132378	1	0.001604	.	1	0.86762
chr1	28449779	28449780	0.99115	-0.102108	1	0.21561	.	0.82512	0.92723
chr1	28474510	28474511	0.8424	0.110393	1	0.024723	.	0.80428	0.69388
chr1	28523894	28523895	0.99115	0.130308	1	0.19079	.	0.52625	0.39595
chr1	28561984	28561985	0.99115	-0.138669	1	0.22616	.	0.45013	0.5888
chr1	28562004	28562005	0.99115	-0.111734	1	0.081509	.	0.1844	0.29613
chr1	28607680	28607681	0.99115	0.141025	1	0.056146	.	0.81117	0.67014
chr1	28919267	28919268	0.99115	0.13308	1	0.089127	.	0.17091	0.037826
chr1	28919354	28919355	0.99115	0.145322	1	0.22084	.	0.42558	0.28026
chr1	28919442	28919443	0.99115	0.106936	1	0.23158	.	0.26847	0.16154
chr1	29063668	29063669	0.26927	0.11201	1	0.00084664	.	0.14114	0.02913
chr1	29063726	29063727	0.99115	-0.130435	1	0.6594	.	7.32E-08	0.13043
chr1	29107892	29107893	0.99115	0.117377	1	0.38951	.	0.91705	0.79968
chr1	29139754	29139755	0.99115	-0.162356	1	0.11547	.	0.39561	0.55797
chr1	29197005	29197006	0.99115	0.129986	1	0.056146	.	0.91036	0.78037
chr1	29197086	29197087	0.87553	0.104378	1	0.028543	.	0.9965	0.89212
chr1	29214126	29214127	0.99115	0.146341	1	0.98326	.	0.14634	1.74E-07
chr1	29447897	29447898	0.69743	-0.123316	1	0.012505	.	0.098271	0.22159
chr1	29448393	29448394	0.4949	-0.137907	1	0.0044083	.	0.015122	0.15303
chr1	29448901	29448902	0.99115	-0.117034	1	0.11227	.	0.088165	0.2052
chr1	29449955	29449956	0.99115	0.105342	1	0.6493	.	0.19814	0.092801
chr1	29450874	29450875	0.99115	0.114885	1	0.6493	.	0.12195	0.0070664
chr1	29451379	29451380	0.99115	0.121951	1	0.83923	.	0.12195	1.74E-07
chr1	29460829	29460830	0.9183	0.141491	1	0.034025	.	0.78572	0.64423
chr1	29460858	29460859	0.99115	0.102966	1	0.21561	.	0.76092	0.65796
chr1	29461285	29461286	0.99115	0.105263	1	0.23158	.	0.61071	0.50544
chr1	29465432	29465433	0.99115	0.11145	1	0.072183	.	0.97355	0.8621
chr1	29504060	29504061	0.9751	0.166686	1	0.046168	.	0.92316	0.75648
chr1	29508418	29508419	0.99115	-0.173913	1	0.92753	.	1.95E-07	0.17391
chr1	29562745	29562746	0.57009	-0.127908	1	0.0067804	.	0.061322	0.18923
chr1	29562775	29562776	0.99115	-0.11127	1	0.76355	.	0.019164	0.13043
chr1	29564106	29564107	0.99115	0.11048	1	0.57094	.	0.16372	0.05324
chr1	29575468	29575469	0.99115	0.121816	1	0.057972	.	0.83857	0.71675
chr1	29586492	29586493	0.99115	-0.173913	1	0.92753	.	1.95E-07	0.17391
chr1	29586515	29586516	0.99115	-0.112415	1	0.22616	.	0.016696	0.12911
chr1	29586518	29586519	0.99115	-0.107251	1	0.62929	.	1.22E-07	0.10725
chr1	29586520	29586521	0.99115	-0.104664	1	0.62929	.	1.22E-07	0.10466
chr1	29616310	29616311	0.99115	0.105812	1	0.057972	.	0.9719	0.86608
chr1	29618488	29618489	0.9266	0.216161	1	0.035223	.	0.94469	0.72853
chr1	29641832	29641833	0.99115	0.111616	1	0.063749	.	0.95405	0.84244
chr1	29642091	29642092	0.99115	0.114492	1	0.089127	.	0.84849	0.734
chr1	29645666	29645667	0.99115	0.161629	1	0.16814	.	0.85946	0.69783
chr1	29676777	29676778	0.99115	0.102827	1	0.12208	.	0.74321	0.64039
chr1	29683333	29683334	0.99115	0.186432	1	0.20045	.	0.40368	0.21725
chr1	29683343	29683344	0.99115	0.177867	1	0.054368	.	0.71508	0.53722
chr1	29869373	29869374	0.99115	0.100197	1	0.19558	.	0.7527	0.6525
chr1	29869473	29869474	0.81658	0.128812	1	0.022156	.	0.85184	0.72303
chr1	29869407	29869408	0.99115	0.101938	1	0.23158	.	0.85504	0.7531
chr1	30028335	30028336	0.99115	0.102846	1	0.11874	.	0.78001	0.67717
chr1	30044274	30044275	0.99115	0.136929	1	0.22084	.	0.90482	0.76789
chr1	30044306	30044307	0.99115	0.150397	1	0.13619	.	0.87368	0.72328
chr1	30119186	30119187	0.94161	0.111233	1	0.037727	.	0.89537	0.78413
chr1	30161936	30161937	0.65819	0.186084	1	0.010664	.	0.80666	0.62058
chr1	30176719	30176720	0.54423	0.213044	1	0.0057201	.	0.44261	0.22957
chr1	30283240	30283241	0.90824	0.150102	1	0.032861	.	0.88685	0.73674
chr1	30283233	30283234	0.29219	0.183954	1	0.0010865	.	0.92795	0.744
chr1	30283327	30283328	0.99115	0.129271	1	0.13255	.	0.70869	0.57942
chr1	30283312	30283313	0.4949	0.154788	1	0.0044083	.	0.93305	0.77827
chr1	30285044	30285045	0.99115	0.122814	1	0.18147	.	0.87151	0.7487
chr1	30301437	30301438	0.99115	-0.163741	1	0.13619	.	0.45342	0.61716
chr1	30374549	30374550	0.99115	0.13095	1	0.33083	.	0.52603	0.39508
chr1	30404673	30404674	0.96505	0.170356	1	0.041768	.	0.64301	0.47266
chr1	30519050	30519051	0.79478	0.212186	1	0.019096	.	0.60287	0.39068
chr1	30535900	30535901	0.77794	0.125124	1	0.01771	.	0.98101	0.85588
chr1	30561964	30561965	0.99115	0.181157	1	0.067858	.	0.64657	0.46542
chr1	30562041	30562042	0.99115	0.133274	1	0.16814	.	0.8494	0.71613
chr1	30574054	30574055	0.99115	-0.104587	1	0.66956	.	0.62982	0.73441
chr1	30717922	30717923	0.99115	-0.113347	1	0.32392	.	0.70545	0.8188
chr1	30756562	30756563	0.99115	0.122326	1	0.09179	.	0.95316	0.83083
[truncated: 45,891 more rows]
[truncated: 9 more columns]
