# Supplementary material for: Integrative analysis of DNA methylomes reveals novel cell-free biomarkers in lung adenocarcinoma
Source: Front Genet. 2023 Jun 16;14:1175784. doi: 10.3389/fgene.2023.1175784 (PMC10311559; doi:10.3389/fgene.2023.1175784)
Supplement: Supplementary file 6 [file Table6.XLS]

## Sheet: Sheet1
Cancer Type	Cancer full name	Prognosis (P value)	Diagnostic (AUC)
BLCA	Bladder Urothelial Carcinoma	NA	0.958
BRCA	Breast invasive carcinoma	NA	0.989
COAD	Colon adenocarcinoma	NA	NA
ESCA	Esophageal carcinoma	NA	1
KIRC	Kidney renal clear cell carcinoma	7.26e-12	0.906
LIHC	Liver hepatocellular carcinoma	0.06	0.989
LUAD	Lung adenocarcinoma	0.011	1
LUSC	Lung squamous cell carcinoma	0.0043	0.985
PRAD	Prostate adenocarcinoma	NA	0.868
THCA	Thyroid carcinoma	0.000976	0.877

## Sheet: Sheet2
TCGA	Detail
ACC	Adrenocortical carcinoma
BLCA	Bladder Urothelial Carcinoma
BRCA	Breast invasive carcinoma
CESC	Cervical squamous cell carcinoma and endocervical adenocarcinoma
CHOL	Cholangio carcinoma
COAD	Colon adenocarcinoma
DLBC	Lymphoid Neoplasm Diffuse Large B-cell Lymphoma
ESCA	Esophageal carcinoma
GBM	Glioblastoma multiforme
HNSC	Head and Neck squamous cell carcinoma
KICH	Kidney Chromophobe
KIRC	Kidney renal clear cell carcinoma
KIRP	Kidney renal papillary cell carcinoma
LAML	Acute Myeloid Leukemia
LGG	Brain Lower Grade Glioma
LIHC	Liver hepatocellular carcinoma
LUAD	Lung adenocarcinoma
LUSC	Lung squamous cell carcinoma
MESO	Mesothelioma
OV	Ovarian serous cystadenocarcinoma
PAAD	Pancreatic adenocarcinoma
PCPG	Pheochromocytoma and Paraganglioma
PRAD	Prostate adenocarcinoma
READ	Rectum adenocarcinoma
SARC	Sarcoma
SKCM	Skin Cutaneous Melanoma
STAD	Stomach adenocarcinoma
TGCT	Testicular Germ Cell Tumors
THCA	Thyroid carcinoma
THYM	Thymoma
UCEC	Uterine Corpus Endometrial Carcinoma
UCS	Uterine Carcinosarcoma
UVM	Uveal Melanoma
