# Supplementary material for: Integrative analysis of DNA methylomes reveals novel cell-free biomarkers in lung adenocarcinoma
Source: Front Genet. 2023 Jun 16;14:1175784. doi: 10.3389/fgene.2023.1175784 (PMC10311559; doi:10.3389/fgene.2023.1175784)
Supplement: Supplementary file 9 [file Table5.XLSX]

## Sheet: RRBS.LUAD.validation.sample.inf
sample	disease_state	PMID	method	marker	library_strategy	sample_characteristics	data_source	raw_data	process_data	term	gender	age	stage	metastasis	drug response	subtype	alignment_rate	pooled DNA	technical	CFEA	DNA source
GSM2090541	lung cancer	28263317	RRBS	DNA methylation	Bisulfite-Seq	plasma	GEO/SRA	https://ftp.ncbi.nih.gov/sra/sra-instant/reads/ByRun/sra/SRR/SRR322/SRR3229191/SRR3229191.sra,https://ftp.ncbi.nih.gov/sra/sra-instant/reads/ByRun/sra/SRR/SRR322/SRR3229192/SRR3229192.sra,https://ftp.ncbi.nih.gov/sra/sra-instant/reads/ByRun/sra/SRR/SRR596/SRR5963602/SRR5963602.sra,https://ftp.ncbi.nih.gov/sra/sra-instant/reads/ByRun/sra/SRR/SRR596/SRR5963603/SRR5963603.sra,https://ftp.ncbi.nih.go…	ftp://ftp.ncbi.nlm.nih.gov/geo/samples/GSM2090nnn/GSM2090541/suppl/GSM2090541_RRBS_2015.LC-P-13.mhbs.haploInfo.bed.gz	NA	NA	NA	NA	NA	NA	NA	77.8615	no	RRBS (5mc)	cf-m-0343	cfDNA
GSM2090545	lung cancer	28263317	RRBS	DNA methylation	Bisulfite-Seq	plasma	GEO/SRA	https://ftp.ncbi.nih.gov/sra/sra-instant/reads/ByRun/sra/SRR/SRR322/SRR3229199/SRR3229199.sra,https://ftp.ncbi.nih.gov/sra/sra-instant/reads/ByRun/sra/SRR/SRR322/SRR3229200/SRR3229200.sra,https://ftp.ncbi.nih.gov/sra/sra-instant/reads/ByRun/sra/SRR/SRR596/SRR5963614/SRR5963614.sra,https://ftp.ncbi.nih.gov/sra/sra-instant/reads/ByRun/sra/SRR/SRR596/SRR5963615/SRR5963615.sra,https://ftp.ncbi.nih.go…	ftp://ftp.ncbi.nlm.nih.gov/geo/samples/GSM2090nnn/GSM2090545/suppl/GSM2090545_RRBS_2015.LC-P-17.mhbs.haploInfo.bed.gz	NA	NA	NA	NA	NA	NA	NA	71.4497	no	RRBS (5mc)	cf-m-0347	cfDNA
GSM2090549	lung cancer	28263317	RRBS	DNA methylation	Bisulfite-Seq	plasma	GEO/SRA	https://ftp.ncbi.nih.gov/sra/sra-instant/reads/ByRun/sra/SRR/SRR322/SRR3229206/SRR3229206.sra,https://ftp.ncbi.nih.gov/sra/sra-instant/reads/ByRun/sra/SRR/SRR322/SRR3229207/SRR3229207.sra,https://ftp.ncbi.nih.gov/sra/sra-instant/reads/ByRun/sra/SRR/SRR596/SRR5963624/SRR5963624.sra,https://ftp.ncbi.nih.gov/sra/sra-instant/reads/ByRun/sra/SRR/SRR596/SRR5963625/SRR5963625.sra,https://ftp.ncbi.nih.go…	ftp://ftp.ncbi.nlm.nih.gov/geo/samples/GSM2090nnn/GSM2090549/suppl/GSM2090549_RRBS_2015.LC-P-20.mhbs.haploInfo.bed.gz	NA	NA	NA	NA	NA	NA	NA	67.1295	no	RRBS (5mc)	cf-m-0351	cfDNA
GSM2090550	lung cancer	28263317	RRBS	DNA methylation	Bisulfite-Seq	plasma	GEO/SRA	https://ftp.ncbi.nih.gov/sra/sra-instant/reads/ByRun/sra/SRR/SRR322/SRR3229208/SRR3229208.sra,https://ftp.ncbi.nih.gov/sra/sra-instant/reads/ByRun/sra/SRR/SRR322/SRR3229209/SRR3229209.sra,https://ftp.ncbi.nih.gov/sra/sra-instant/reads/ByRun/sra/SRR/SRR596/SRR5963627/SRR5963627.sra,https://ftp.ncbi.nih.gov/sra/sra-instant/reads/ByRun/sra/SRR/SRR596/SRR5963628/SRR5963628.sra,https://ftp.ncbi.nih.go…	ftp://ftp.ncbi.nlm.nih.gov/geo/samples/GSM2090nnn/GSM2090550/suppl/GSM2090550_RRBS_2015.LC-P-21.mhbs.haploInfo.bed.gz	NA	NA	NA	NA	NA	NA	NA	65.1723	no	RRBS (5mc)	cf-m-0352	cfDNA
GSM2090552	lung cancer	28263317	RRBS	DNA methylation	Bisulfite-Seq	plasma	GEO/SRA	https://ftp.ncbi.nih.gov/sra/sra-instant/reads/ByRun/sra/SRR/SRR322/SRR3229212/SRR3229212.sra,https://ftp.ncbi.nih.gov/sra/sra-instant/reads/ByRun/sra/SRR/SRR322/SRR3229213/SRR3229213.sra,https://ftp.ncbi.nih.gov/sra/sra-instant/reads/ByRun/sra/SRR/SRR596/SRR5963633/SRR5963633.sra,https://ftp.ncbi.nih.gov/sra/sra-instant/reads/ByRun/sra/SRR/SRR596/SRR5963634/SRR5963634.sra,https://ftp.ncbi.nih.go…	ftp://ftp.ncbi.nlm.nih.gov/geo/samples/GSM2090nnn/GSM2090552/suppl/GSM2090552_RRBS_2015.LC-P-23.mhbs.haploInfo.bed.gz	NA	NA	NA	NA	NA	NA	NA	72.3682	no	RRBS (5mc)	cf-m-0354	cfDNA
GSM2090559	lung cancer	28263317	RRBS	DNA methylation	Bisulfite-Seq	plasma	GEO/SRA	https://ftp.ncbi.nih.gov/sra/sra-instant/reads/ByRun/sra/SRR/SRR322/SRR3229225/SRR3229225.sra,https://ftp.ncbi.nih.gov/sra/sra-instant/reads/ByRun/sra/SRR/SRR322/SRR3229226/SRR3229226.sra,https://ftp.ncbi.nih.gov/sra/sra-instant/reads/ByRun/sra/SRR/SRR596/SRR5963652/SRR5963652.sra,https://ftp.ncbi.nih.gov/sra/sra-instant/reads/ByRun/sra/SRR/SRR596/SRR5963653/SRR5963653.sra,https://ftp.ncbi.nih.go…	ftp://ftp.ncbi.nlm.nih.gov/geo/samples/GSM2090nnn/GSM2090559/suppl/GSM2090559_RRBS_2015.LC-P-30.mhbs.haploInfo.bed.gz	NA	NA	NA	NA	NA	NA	NA	72.0698	no	RRBS (5mc)	cf-m-0361	cfDNA

## Sheet: RRBS.healthy.validation.sample.
sample	disease_state	PMID	method	marker	library_strategy	sample_characteristics	data_source	raw_data	process_data	term	gender	age	stage	metastasis	drug response	subtype	alignment_rate	pooled DNA	technical	CFEA number	DNA source
GSM2090574	healthy	28263317	RRBS	DNA methylation	Bisulfite-Seq	plasma	GEO/SRA	https://ftp.ncbi.nih.gov/sra/sra-instant/reads/ByRun/sra/SRR/SRR322/SRR3229249/SRR3229249.sra,https://ftp.ncbi.nih.gov/sra/sra-instant/reads/ByRun/sra/SRR/SRR322/SRR3229250/SRR3229250.sra,https://ftp.ncbi.nih.gov/sra/sra-instant/reads/ByRun/sra/SRR/SRR596/SRR5963677/SRR5963677.sra,https://ftp.ncbi.nih.gov/sra/sra-instant/reads/ByRun/sra/SRR/SRR596/SRR5963678/SRR5963678.sra	ftp://ftp.ncbi.nlm.nih.gov/geo/samples/GSM2090nnn/GSM2090574/suppl/GSM2090574_RRBS_2014.NC-P-19.mhbs.haploInfo.bed.gz	NA	NA	NA	NA	NA	NA	NA	54.3963	no	RRBS (5mc)	cf-m-0376	cfDNA
GSM2090575	healthy	28263317	RRBS	DNA methylation	Bisulfite-Seq	plasma	GEO/SRA	https://ftp.ncbi.nih.gov/sra/sra-instant/reads/ByRun/sra/SRR/SRR322/SRR3229251/SRR3229251.sra,https://ftp.ncbi.nih.gov/sra/sra-instant/reads/ByRun/sra/SRR/SRR322/SRR3229252/SRR3229252.sra,https://ftp.ncbi.nih.gov/sra/sra-instant/reads/ByRun/sra/SRR/SRR596/SRR5963679/SRR5963679.sra,https://ftp.ncbi.nih.gov/sra/sra-instant/reads/ByRun/sra/SRR/SRR596/SRR5963680/SRR5963680.sra	ftp://ftp.ncbi.nlm.nih.gov/geo/samples/GSM2090nnn/GSM2090575/suppl/GSM2090575_RRBS_2014.NC-P-2.mhbs.haploInfo.bed.gz	NA	NA	NA	NA	NA	NA	NA	76.0258	no	RRBS (5mc)	cf-m-0377	cfDNA
GSM2090576	healthy	28263317	RRBS	DNA methylation	Bisulfite-Seq	plasma	GEO/SRA	https://ftp.ncbi.nih.gov/sra/sra-instant/reads/ByRun/sra/SRR/SRR322/SRR3229253/SRR3229253.sra,https://ftp.ncbi.nih.gov/sra/sra-instant/reads/ByRun/sra/SRR/SRR322/SRR3229254/SRR3229254.sra,https://ftp.ncbi.nih.gov/sra/sra-instant/reads/ByRun/sra/SRR/SRR596/SRR5963681/SRR5963681.sra,https://ftp.ncbi.nih.gov/sra/sra-instant/reads/ByRun/sra/SRR/SRR596/SRR5963682/SRR5963682.sra	ftp://ftp.ncbi.nlm.nih.gov/geo/samples/GSM2090nnn/GSM2090576/suppl/GSM2090576_RRBS_2014.NC-P-20.mhbs.haploInfo.bed.gz	NA	NA	NA	NA	NA	NA	NA	51.4396	no	RRBS (5mc)	cf-m-0378	cfDNA
GSM2090577	healthy	28263317	RRBS	DNA methylation	Bisulfite-Seq	plasma	GEO/SRA	https://ftp.ncbi.nih.gov/sra/sra-instant/reads/ByRun/sra/SRR/SRR322/SRR3229255/SRR3229255.sra,https://ftp.ncbi.nih.gov/sra/sra-instant/reads/ByRun/sra/SRR/SRR322/SRR3229256/SRR3229256.sra,https://ftp.ncbi.nih.gov/sra/sra-instant/reads/ByRun/sra/SRR/SRR596/SRR5963683/SRR5963683.sra,https://ftp.ncbi.nih.gov/sra/sra-instant/reads/ByRun/sra/SRR/SRR596/SRR5963684/SRR5963684.sra	ftp://ftp.ncbi.nlm.nih.gov/geo/samples/GSM2090nnn/GSM2090577/suppl/GSM2090577_RRBS_2014.NC-P-21.mhbs.haploInfo.bed.gz	NA	NA	NA	NA	NA	NA	NA	36.4625	no	RRBS (5mc)	cf-m-0379	cfDNA
GSM2090579	healthy	28263317	RRBS	DNA methylation	Bisulfite-Seq	plasma	GEO/SRA	https://ftp.ncbi.nih.gov/sra/sra-instant/reads/ByRun/sra/SRR/SRR322/SRR3229259/SRR3229259.sra,https://ftp.ncbi.nih.gov/sra/sra-instant/reads/ByRun/sra/SRR/SRR322/SRR3229260/SRR3229260.sra,https://ftp.ncbi.nih.gov/sra/sra-instant/reads/ByRun/sra/SRR/SRR596/SRR5963687/SRR5963687.sra,https://ftp.ncbi.nih.gov/sra/sra-instant/reads/ByRun/sra/SRR/SRR596/SRR5963688/SRR5963688.sra	ftp://ftp.ncbi.nlm.nih.gov/geo/samples/GSM2090nnn/GSM2090579/suppl/GSM2090579_RRBS_2014.NC-P-23.mhbs.haploInfo.bed.gz	NA	NA	NA	NA	NA	NA	NA	46.433	no	RRBS (5mc)	cf-m-0381	cfDNA
GSM2090580	healthy	28263317	RRBS	DNA methylation	Bisulfite-Seq	plasma	GEO/SRA	https://ftp.ncbi.nih.gov/sra/sra-instant/reads/ByRun/sra/SRR/SRR322/SRR3229261/SRR3229261.sra,https://ftp.ncbi.nih.gov/sra/sra-instant/reads/ByRun/sra/SRR/SRR322/SRR3229262/SRR3229262.sra,https://ftp.ncbi.nih.gov/sra/sra-instant/reads/ByRun/sra/SRR/SRR596/SRR5963689/SRR5963689.sra,https://ftp.ncbi.nih.gov/sra/sra-instant/reads/ByRun/sra/SRR/SRR596/SRR5963690/SRR5963690.sra	ftp://ftp.ncbi.nlm.nih.gov/geo/samples/GSM2090nnn/GSM2090580/suppl/GSM2090580_RRBS_2014.NC-P-24.mhbs.haploInfo.bed.gz	NA	NA	NA	NA	NA	NA	NA	53.1355	no	RRBS (5mc)	cf-m-0382	cfDNA
GSM2090585	healthy	28263317	RRBS	DNA methylation	Bisulfite-Seq	plasma	GEO/SRA	https://ftp.ncbi.nih.gov/sra/sra-instant/reads/ByRun/sra/SRR/SRR322/SRR3229271/SRR3229271.sra,https://ftp.ncbi.nih.gov/sra/sra-instant/reads/ByRun/sra/SRR/SRR322/SRR3229272/SRR3229272.sra,https://ftp.ncbi.nih.gov/sra/sra-instant/reads/ByRun/sra/SRR/SRR596/SRR5963699/SRR5963699.sra,https://ftp.ncbi.nih.gov/sra/sra-instant/reads/ByRun/sra/SRR/SRR596/SRR5963700/SRR5963700.sra	ftp://ftp.ncbi.nlm.nih.gov/geo/samples/GSM2090nnn/GSM2090585/suppl/GSM2090585_RRBS_2014.NC-P-3.mhbs.haploInfo.bed.gz	NA	NA	NA	NA	NA	NA	NA	73.8245	no	RRBS (5mc)	cf-m-0387	cfDNA
GSM2090587	healthy	28263317	RRBS	DNA methylation	Bisulfite-Seq	plasma	GEO/SRA	https://ftp.ncbi.nih.gov/sra/sra-instant/reads/ByRun/sra/SRR/SRR322/SRR3229275/SRR3229275.sra,https://ftp.ncbi.nih.gov/sra/sra-instant/reads/ByRun/sra/SRR/SRR322/SRR3229276/SRR3229276.sra,https://ftp.ncbi.nih.gov/sra/sra-instant/reads/ByRun/sra/SRR/SRR596/SRR5963703/SRR5963703.sra,https://ftp.ncbi.nih.gov/sra/sra-instant/reads/ByRun/sra/SRR/SRR596/SRR5963704/SRR5963704.sra	ftp://ftp.ncbi.nlm.nih.gov/geo/samples/GSM2090nnn/GSM2090587/suppl/GSM2090587_RRBS_2014.NC-P-5.mhbs.haploInfo.bed.gz	NA	NA	NA	NA	NA	NA	NA	74.0338	no	RRBS (5mc)	cf-m-0389	cfDNA
GSM2090589	healthy	28263317	RRBS	DNA methylation	Bisulfite-Seq	plasma	GEO/SRA	https://ftp.ncbi.nih.gov/sra/sra-instant/reads/ByRun/sra/SRR/SRR322/SRR3229279/SRR3229279.sra,https://ftp.ncbi.nih.gov/sra/sra-instant/reads/ByRun/sra/SRR/SRR322/SRR3229280/SRR3229280.sra,https://ftp.ncbi.nih.gov/sra/sra-instant/reads/ByRun/sra/SRR/SRR596/SRR5963707/SRR5963707.sra,https://ftp.ncbi.nih.gov/sra/sra-instant/reads/ByRun/sra/SRR/SRR596/SRR5963708/SRR5963708.sra	ftp://ftp.ncbi.nlm.nih.gov/geo/samples/GSM2090nnn/GSM2090589/suppl/GSM2090589_RRBS_2014.NC-P-7.mhbs.haploInfo.bed.gz	NA	NA	NA	NA	NA	NA	NA	67.3186	no	RRBS (5mc)	cf-m-0391	cfDNA
GSM2090590	healthy	28263317	RRBS	DNA methylation	Bisulfite-Seq	plasma	GEO/SRA	https://ftp.ncbi.nih.gov/sra/sra-instant/reads/ByRun/sra/SRR/SRR322/SRR3229281/SRR3229281.sra,https://ftp.ncbi.nih.gov/sra/sra-instant/reads/ByRun/sra/SRR/SRR322/SRR3229282/SRR3229282.sra,https://ftp.ncbi.nih.gov/sra/sra-instant/reads/ByRun/sra/SRR/SRR596/SRR5963709/SRR5963709.sra,https://ftp.ncbi.nih.gov/sra/sra-instant/reads/ByRun/sra/SRR/SRR596/SRR5963710/SRR5963710.sra	ftp://ftp.ncbi.nlm.nih.gov/geo/samples/GSM2090nnn/GSM2090590/suppl/GSM2090590_RRBS_2014.NC-P-8.mhbs.haploInfo.bed.gz	NA	NA	NA	NA	NA	NA	NA	64.2535	no	RRBS (5mc)	cf-m-0392	cfDNA
GSM2090591	healthy	28263317	RRBS	DNA methylation	Bisulfite-Seq	plasma	GEO/SRA	https://ftp.ncbi.nih.gov/sra/sra-instant/reads/ByRun/sra/SRR/SRR322/SRR3229283/SRR3229283.sra,https://ftp.ncbi.nih.gov/sra/sra-instant/reads/ByRun/sra/SRR/SRR322/SRR3229284/SRR3229284.sra,https://ftp.ncbi.nih.gov/sra/sra-instant/reads/ByRun/sra/SRR/SRR596/SRR5963711/SRR5963711.sra,https://ftp.ncbi.nih.gov/sra/sra-instant/reads/ByRun/sra/SRR/SRR596/SRR5963712/SRR5963712.sra	ftp://ftp.ncbi.nlm.nih.gov/geo/samples/GSM2090nnn/GSM2090591/suppl/GSM2090591_RRBS_2014.NC-P-9.mhbs.haploInfo.bed.gz	NA	NA	NA	NA	NA	NA	NA	69.8521	no	RRBS (5mc)	cf-m-0393	cfDNA
GSM2464819	healthy	28263317	RRBS	DNA methylation	Bisulfite-Seq	plasma	GEO/SRA	https://ftp.ncbi.nih.gov/sra/sra-instant/reads/ByRun/sra/SRR/SRR519/SRR5194892/SRR5194892.sra,https://ftp.ncbi.nih.gov/sra/sra-instant/reads/ByRun/sra/SRR/SRR596/SRR5963725/SRR5963725.sra,https://ftp.ncbi.nih.gov/sra/sra-instant/reads/ByRun/sra/SRR/SRR596/SRR5963726/SRR5963726.sra	ftp://ftp.ncbi.nlm.nih.gov/geo/samples/GSM2464nnn/GSM2464819/suppl/GSM2464819_RRBS_2016.NC-P-39.mhbs.haploInfo.bed.gz	NA	NA	NA	NA	NA	NA	NA	45.3712	no	RRBS (5mc)	cf-m-0402	cfDNA
GSM2464820	healthy	28263317	RRBS	DNA methylation	Bisulfite-Seq	plasma	GEO/SRA	https://ftp.ncbi.nih.gov/sra/sra-instant/reads/ByRun/sra/SRR/SRR519/SRR5194893/SRR5194893.sra,https://ftp.ncbi.nih.gov/sra/sra-instant/reads/ByRun/sra/SRR/SRR596/SRR5963727/SRR5963727.sra,https://ftp.ncbi.nih.gov/sra/sra-instant/reads/ByRun/sra/SRR/SRR596/SRR5963728/SRR5963728.sra	ftp://ftp.ncbi.nlm.nih.gov/geo/samples/GSM2464nnn/GSM2464820/suppl/GSM2464820_RRBS_2016.NC-P-40.mhbs.haploInfo.bed.gz	NA	NA	NA	NA	NA	NA	NA	51.861	no	RRBS (5mc)	cf-m-0403	cfDNA
GSM2464821	healthy	28263317	RRBS	DNA methylation	Bisulfite-Seq	plasma	GEO/SRA	https://ftp.ncbi.nih.gov/sra/sra-instant/reads/ByRun/sra/SRR/SRR519/SRR5194894/SRR5194894.sra,https://ftp.ncbi.nih.gov/sra/sra-instant/reads/ByRun/sra/SRR/SRR596/SRR5963729/SRR5963729.sra,https://ftp.ncbi.nih.gov/sra/sra-instant/reads/ByRun/sra/SRR/SRR596/SRR5963730/SRR5963730.sra	ftp://ftp.ncbi.nlm.nih.gov/geo/samples/GSM2464nnn/GSM2464821/suppl/GSM2464821_RRBS_2016.NC-P-41.mhbs.haploInfo.bed.gz	NA	NA	NA	NA	NA	NA	NA	42.9702	no	RRBS (5mc)	cf-m-0404	cfDNA
GSM2464832	healthy	28263317	RRBS	DNA methylation	Bisulfite-Seq	plasma	GEO/SRA	https://ftp.ncbi.nih.gov/sra/sra-instant/reads/ByRun/sra/SRR/SRR519/SRR5194905/SRR5194905.sra,https://ftp.ncbi.nih.gov/sra/sra-instant/reads/ByRun/sra/SRR/SRR596/SRR5963751/SRR5963751.sra,https://ftp.ncbi.nih.gov/sra/sra-instant/reads/ByRun/sra/SRR/SRR596/SRR5963752/SRR5963752.sra	ftp://ftp.ncbi.nlm.nih.gov/geo/samples/GSM2464nnn/GSM2464832/suppl/GSM2464832_RRBS_2016.NC-P-53.mhbs.haploInfo.bed.gz	NA	NA	NA	NA	NA	NA	NA	54.9611	no	RRBS (5mc)	cf-m-0415	cfDNA
GSM2464834	healthy	28263317	RRBS	DNA methylation	Bisulfite-Seq	plasma	GEO/SRA	https://ftp.ncbi.nih.gov/sra/sra-instant/reads/ByRun/sra/SRR/SRR519/SRR5194907/SRR5194907.sra,https://ftp.ncbi.nih.gov/sra/sra-instant/reads/ByRun/sra/SRR/SRR596/SRR5963755/SRR5963755.sra,https://ftp.ncbi.nih.gov/sra/sra-instant/reads/ByRun/sra/SRR/SRR596/SRR5963756/SRR5963756.sra	ftp://ftp.ncbi.nlm.nih.gov/geo/samples/GSM2464nnn/GSM2464834/suppl/GSM2464834_RRBS_2016.NC-P-55.mhbs.haploInfo.bed.gz	NA	NA	NA	NA	NA	NA	NA	47.9858	no	RRBS (5mc)	cf-m-0417	cfDNA
GSM2464835	healthy	28263317	RRBS	DNA methylation	Bisulfite-Seq	plasma	GEO/SRA	https://ftp.ncbi.nih.gov/sra/sra-instant/reads/ByRun/sra/SRR/SRR519/SRR5194908/SRR5194908.sra,https://ftp.ncbi.nih.gov/sra/sra-instant/reads/ByRun/sra/SRR/SRR596/SRR5963757/SRR5963757.sra,https://ftp.ncbi.nih.gov/sra/sra-instant/reads/ByRun/sra/SRR/SRR596/SRR5963758/SRR5963758.sra	ftp://ftp.ncbi.nlm.nih.gov/geo/samples/GSM2464nnn/GSM2464835/suppl/GSM2464835_RRBS_2016.NC-P-56.mhbs.haploInfo.bed.gz	NA	NA	NA	NA	NA	NA	NA	52.0394	no	RRBS (5mc)	cf-m-0418	cfDNA
GSM2464836	healthy	28263317	RRBS	DNA methylation	Bisulfite-Seq	plasma	GEO/SRA	https://ftp.ncbi.nih.gov/sra/sra-instant/reads/ByRun/sra/SRR/SRR519/SRR5194909/SRR5194909.sra,https://ftp.ncbi.nih.gov/sra/sra-instant/reads/ByRun/sra/SRR/SRR596/SRR5963759/SRR5963759.sra,https://ftp.ncbi.nih.gov/sra/sra-instant/reads/ByRun/sra/SRR/SRR596/SRR5963760/SRR5963760.sra	ftp://ftp.ncbi.nlm.nih.gov/geo/samples/GSM2464nnn/GSM2464836/suppl/GSM2464836_RRBS_2016.NC-P-57.mhbs.haploInfo.bed.gz	NA	NA	NA	NA	NA	NA	NA	45.1971	no	RRBS (5mc)	cf-m-0419	cfDNA
GSM2464837	healthy	28263317	RRBS	DNA methylation	Bisulfite-Seq	plasma	GEO/SRA	https://ftp.ncbi.nih.gov/sra/sra-instant/reads/ByRun/sra/SRR/SRR519/SRR5194910/SRR5194910.sra,https://ftp.ncbi.nih.gov/sra/sra-instant/reads/ByRun/sra/SRR/SRR596/SRR5963761/SRR5963761.sra,https://ftp.ncbi.nih.gov/sra/sra-instant/reads/ByRun/sra/SRR/SRR596/SRR5963762/SRR5963762.sra	ftp://ftp.ncbi.nlm.nih.gov/geo/samples/GSM2464nnn/GSM2464837/suppl/GSM2464837_RRBS_2016.NC-P-58.mhbs.haploInfo.bed.gz	NA	NA	NA	NA	NA	NA	NA	19.8842	no	RRBS (5mc)	cf-m-0420	cfDNA
GSM2464838	healthy	28263317	RRBS	DNA methylation	Bisulfite-Seq	plasma	GEO/SRA	https://ftp.ncbi.nih.gov/sra/sra-instant/reads/ByRun/sra/SRR/SRR519/SRR5194911/SRR5194911.sra,https://ftp.ncbi.nih.gov/sra/sra-instant/reads/ByRun/sra/SRR/SRR596/SRR5963763/SRR5963763.sra,https://ftp.ncbi.nih.gov/sra/sra-instant/reads/ByRun/sra/SRR/SRR596/SRR5963764/SRR5963764.sra	ftp://ftp.ncbi.nlm.nih.gov/geo/samples/GSM2464nnn/GSM2464838/suppl/GSM2464838_RRBS_2016.NC-P-59.mhbs.haploInfo.bed.gz	NA	NA	NA	NA	NA	NA	NA	45.4944	no	RRBS (5mc)	cf-m-0421	cfDNA
GSM2464840	healthy	28263317	RRBS	DNA methylation	Bisulfite-Seq	plasma	GEO/SRA	https://ftp.ncbi.nih.gov/sra/sra-instant/reads/ByRun/sra/SRR/SRR519/SRR5194913/SRR5194913.sra,https://ftp.ncbi.nih.gov/sra/sra-instant/reads/ByRun/sra/SRR/SRR596/SRR5963767/SRR5963767.sra,https://ftp.ncbi.nih.gov/sra/sra-instant/reads/ByRun/sra/SRR/SRR596/SRR5963768/SRR5963768.sra	ftp://ftp.ncbi.nlm.nih.gov/geo/samples/GSM2464nnn/GSM2464840/suppl/GSM2464840_RRBS_2016.NC-P-61.mhbs.haploInfo.bed.gz	NA	NA	NA	NA	NA	NA	NA	45.9148	no	RRBS (5mc)	cf-m-0423	cfDNA
GSM2464844	healthy	28263317	RRBS	DNA methylation	Bisulfite-Seq	plasma	GEO/SRA	https://ftp.ncbi.nih.gov/sra/sra-instant/reads/ByRun/sra/SRR/SRR519/SRR5194917/SRR5194917.sra,https://ftp.ncbi.nih.gov/sra/sra-instant/reads/ByRun/sra/SRR/SRR596/SRR5963775/SRR5963775.sra,https://ftp.ncbi.nih.gov/sra/sra-instant/reads/ByRun/sra/SRR/SRR596/SRR5963776/SRR5963776.sra	ftp://ftp.ncbi.nlm.nih.gov/geo/samples/GSM2464nnn/GSM2464844/suppl/GSM2464844_RRBS_2016.NC-P-65.mhbs.haploInfo.bed.gz	NA	NA	NA	NA	NA	NA	NA	29.7825	no	RRBS (5mc)	cf-m-0427	cfDNA
GSM2464846	healthy	28263317	RRBS	DNA methylation	Bisulfite-Seq	plasma	GEO/SRA	https://ftp.ncbi.nih.gov/sra/sra-instant/reads/ByRun/sra/SRR/SRR519/SRR5194919/SRR5194919.sra,https://ftp.ncbi.nih.gov/sra/sra-instant/reads/ByRun/sra/SRR/SRR596/SRR5963779/SRR5963779.sra,https://ftp.ncbi.nih.gov/sra/sra-instant/reads/ByRun/sra/SRR/SRR596/SRR5963780/SRR5963780.sra	ftp://ftp.ncbi.nlm.nih.gov/geo/samples/GSM2464nnn/GSM2464846/suppl/GSM2464846_RRBS_2016.NC-P-67.mhbs.haploInfo.bed.gz	NA	NA	NA	NA	NA	NA	NA	47.6854	no	RRBS (5mc)	cf-m-0429	cfDNA
GSM2464847	healthy	28263317	RRBS	DNA methylation	Bisulfite-Seq	plasma	GEO/SRA	https://ftp.ncbi.nih.gov/sra/sra-instant/reads/ByRun/sra/SRR/SRR519/SRR5194920/SRR5194920.sra,https://ftp.ncbi.nih.gov/sra/sra-instant/reads/ByRun/sra/SRR/SRR596/SRR5963781/SRR5963781.sra,https://ftp.ncbi.nih.gov/sra/sra-instant/reads/ByRun/sra/SRR/SRR596/SRR5963782/SRR5963782.sra	ftp://ftp.ncbi.nlm.nih.gov/geo/samples/GSM2464nnn/GSM2464847/suppl/GSM2464847_RRBS_2016.NC-P-68.mhbs.haploInfo.bed.gz	NA	NA	NA	NA	NA	NA	NA	37.0548	no	RRBS (5mc)	cf-m-0430	cfDNA
GSM2464848	healthy	28263317	RRBS	DNA methylation	Bisulfite-Seq	plasma	GEO/SRA	https://ftp.ncbi.nih.gov/sra/sra-instant/reads/ByRun/sra/SRR/SRR519/SRR5194921/SRR5194921.sra,https://ftp.ncbi.nih.gov/sra/sra-instant/reads/ByRun/sra/SRR/SRR596/SRR5963783/SRR5963783.sra,https://ftp.ncbi.nih.gov/sra/sra-instant/reads/ByRun/sra/SRR/SRR596/SRR5963784/SRR5963784.sra	ftp://ftp.ncbi.nlm.nih.gov/geo/samples/GSM2464nnn/GSM2464848/suppl/GSM2464848_RRBS_2016.NC-P-69.mhbs.haploInfo.bed.gz	NA	NA	NA	NA	NA	NA	NA	31.2574	no	RRBS (5mc)	cf-m-0431	cfDNA
GSM2464850	healthy	28263317	RRBS	DNA methylation	Bisulfite-Seq	plasma	GEO/SRA	https://ftp.ncbi.nih.gov/sra/sra-instant/reads/ByRun/sra/SRR/SRR519/SRR5194923/SRR5194923.sra,https://ftp.ncbi.nih.gov/sra/sra-instant/reads/ByRun/sra/SRR/SRR596/SRR5963787/SRR5963787.sra,https://ftp.ncbi.nih.gov/sra/sra-instant/reads/ByRun/sra/SRR/SRR596/SRR5963788/SRR5963788.sra	ftp://ftp.ncbi.nlm.nih.gov/geo/samples/GSM2464nnn/GSM2464850/suppl/GSM2464850_RRBS_2016.NC-P-71.mhbs.haploInfo.bed.gz	NA	NA	NA	NA	NA	NA	NA	21.7105	no	RRBS (5mc)	cf-m-0433	cfDNA
GSM2464851	healthy	28263317	RRBS	DNA methylation	Bisulfite-Seq	plasma	GEO/SRA	https://ftp.ncbi.nih.gov/sra/sra-instant/reads/ByRun/sra/SRR/SRR519/SRR5194924/SRR5194924.sra,https://ftp.ncbi.nih.gov/sra/sra-instant/reads/ByRun/sra/SRR/SRR596/SRR5963789/SRR5963789.sra,https://ftp.ncbi.nih.gov/sra/sra-instant/reads/ByRun/sra/SRR/SRR596/SRR5963790/SRR5963790.sra	ftp://ftp.ncbi.nlm.nih.gov/geo/samples/GSM2464nnn/GSM2464851/suppl/GSM2464851_RRBS_2016.NC-P-72.mhbs.haploInfo.bed.gz	NA	NA	NA	NA	NA	NA	NA	22.4979	no	RRBS (5mc)	cf-m-0434	cfDNA
GSM2464852	healthy	28263317	RRBS	DNA methylation	Bisulfite-Seq	plasma	GEO/SRA	https://ftp.ncbi.nih.gov/sra/sra-instant/reads/ByRun/sra/SRR/SRR519/SRR5194925/SRR5194925.sra,https://ftp.ncbi.nih.gov/sra/sra-instant/reads/ByRun/sra/SRR/SRR596/SRR5963791/SRR5963791.sra,https://ftp.ncbi.nih.gov/sra/sra-instant/reads/ByRun/sra/SRR/SRR596/SRR5963792/SRR5963792.sra	ftp://ftp.ncbi.nlm.nih.gov/geo/samples/GSM2464nnn/GSM2464852/suppl/GSM2464852_RRBS_2016.NC-P-73.mhbs.haploInfo.bed.gz	NA	NA	NA	NA	NA	NA	NA	51.099	no	RRBS (5mc)	cf-m-0435	cfDNA
GSM2464853	healthy	28263317	RRBS	DNA methylation	Bisulfite-Seq	plasma	GEO/SRA	https://ftp.ncbi.nih.gov/sra/sra-instant/reads/ByRun/sra/SRR/SRR519/SRR5194926/SRR5194926.sra,https://ftp.ncbi.nih.gov/sra/sra-instant/reads/ByRun/sra/SRR/SRR596/SRR5963793/SRR5963793.sra,https://ftp.ncbi.nih.gov/sra/sra-instant/reads/ByRun/sra/SRR/SRR596/SRR5963794/SRR5963794.sra	ftp://ftp.ncbi.nlm.nih.gov/geo/samples/GSM2464nnn/GSM2464853/suppl/GSM2464853_RRBS_2016.NC-P-74.mhbs.haploInfo.bed.gz	NA	NA	NA	NA	NA	NA	NA	44.7013	no	RRBS (5mc)	cf-m-0436	cfDNA
GSM2464854	healthy	28263317	RRBS	DNA methylation	Bisulfite-Seq	plasma	GEO/SRA	https://ftp.ncbi.nih.gov/sra/sra-instant/reads/ByRun/sra/SRR/SRR519/SRR5194927/SRR5194927.sra,https://ftp.ncbi.nih.gov/sra/sra-instant/reads/ByRun/sra/SRR/SRR596/SRR5963795/SRR5963795.sra,https://ftp.ncbi.nih.gov/sra/sra-instant/reads/ByRun/sra/SRR/SRR596/SRR5963796/SRR5963796.sra	ftp://ftp.ncbi.nlm.nih.gov/geo/samples/GSM2464nnn/GSM2464854/suppl/GSM2464854_RRBS_2016.NC-P-75.mhbs.haploInfo.bed.gz	NA	NA	NA	NA	NA	NA	NA	45.4513	no	RRBS (5mc)	cf-m-0437	cfDNA
GSM2464856	healthy	28263317	RRBS	DNA methylation	Bisulfite-Seq	plasma	GEO/SRA	https://ftp.ncbi.nih.gov/sra/sra-instant/reads/ByRun/sra/SRR/SRR519/SRR5194929/SRR5194929.sra,https://ftp.ncbi.nih.gov/sra/sra-instant/reads/ByRun/sra/SRR/SRR596/SRR5963799/SRR5963799.sra,https://ftp.ncbi.nih.gov/sra/sra-instant/reads/ByRun/sra/SRR/SRR596/SRR5963800/SRR5963800.sra	ftp://ftp.ncbi.nlm.nih.gov/geo/samples/GSM2464nnn/GSM2464856/suppl/GSM2464856_RRBS_2016.NC-P-77.mhbs.haploInfo.bed.gz	NA	NA	NA	NA	NA	NA	NA	36.2185	no	RRBS (5mc)	cf-m-0439	cfDNA
GSM2464857	healthy	28263317	RRBS	DNA methylation	Bisulfite-Seq	plasma	GEO/SRA	https://ftp.ncbi.nih.gov/sra/sra-instant/reads/ByRun/sra/SRR/SRR519/SRR5194930/SRR5194930.sra,https://ftp.ncbi.nih.gov/sra/sra-instant/reads/ByRun/sra/SRR/SRR596/SRR5963801/SRR5963801.sra,https://ftp.ncbi.nih.gov/sra/sra-instant/reads/ByRun/sra/SRR/SRR596/SRR5963802/SRR5963802.sra	ftp://ftp.ncbi.nlm.nih.gov/geo/samples/GSM2464nnn/GSM2464857/suppl/GSM2464857_RRBS_2016.NC-P-78.mhbs.haploInfo.bed.gz	NA	NA	NA	NA	NA	NA	NA	29.344	no	RRBS (5mc)	cf-m-0440	cfDNA
GSM2464859	healthy	28263317	RRBS	DNA methylation	Bisulfite-Seq	plasma	GEO/SRA	https://ftp.ncbi.nih.gov/sra/sra-instant/reads/ByRun/sra/SRR/SRR519/SRR5194932/SRR5194932.sra,https://ftp.ncbi.nih.gov/sra/sra-instant/reads/ByRun/sra/SRR/SRR596/SRR5963805/SRR5963805.sra,https://ftp.ncbi.nih.gov/sra/sra-instant/reads/ByRun/sra/SRR/SRR596/SRR5963806/SRR5963806.sra	ftp://ftp.ncbi.nlm.nih.gov/geo/samples/GSM2464nnn/GSM2464859/suppl/GSM2464859_RRBS_2016.NC-P-80.mhbs.haploInfo.bed.gz	NA	NA	NA	NA	NA	NA	NA	58.9635	no	RRBS (5mc)	cf-m-0442	cfDNA
